# Supplementary material for: Haploinsufficiency of ETV6 and CDKN1B in patients with acute myeloid leukemia and complex karyotype
Source: BMC Genomics. 2014 Sep 11;15(1):784. doi: 10.1186/1471-2164-15-784 (PMC4168160; doi:10.1186/1471-2164-15-784)
Supplement: Supplementary file 1 — Additional file 1: Table S1: Karyotypes, genomic profiling, sequencing results and methylation analyses of the patient cohort. Karyotypes of the 79 patients with CK-AML investigated in this study (classified according to ISCN recommendations), results obtained by genomic profiling, mutation analyses of ETV6 and CDKN1B (mutations are named according to HGVS (http://www.hgvs.org/)), and mean methylation levels. (XLS 43 KB) [file 12864_2014_6447_MOESM1_ESM.xls]

## Sheet: Tabelle1
	Supplementary Table 1:
	Karyotypes of the 79 patients with CK-AML investigated in this study (classified according to International System for Human Cytogenetic Nomenclature (ISCN) 2013)), results obtained by genomic profiling, mutation analysis of ETV6 and CDKN1B (mutations are named according to HGVS (www.hgvs.org)) and methylation analysis of CpG islands within the 5'UTR of ETV6 and CDKN1B.
Patient No.	ISCN-karyotype	arrayCGH/SNP array	ETV6-Mutations	ETV6-Mean methylation	CDKN1B-Mutations	CDKN1B-Mean methylation
#1	47,XY,dic(4;7)(p15;p21),del(5)(q14q34),hsr(8)(q24),add(16)(q11),?add(21)(q22),+r,+mar[cp11]/46,XX[5]	n.d.	no mutation	1.32%	n.d.	1.36%
#2	46,XX,add(7)(q33),der(13)t(2;13)(q21;q34),add(17)(p11),add(19)(p11),del(20)(q13),add(21)(p11)[7]/46,XX,der(7)t(2;7)(q14;q34),del(9)(p21),add(17)(p11),+r,+1~2mar[cp7]/46,XX[1]	no deletion1	no mutation	0.00%	no mutation	0.5%
#3	42~43,X,-Y,?del(3)(p?),-7,add(9)(q21),add(17)(p?11),+1~5mar[cp8]/46,XY[3]	n.d.	no mutation	n.d.	no mutation	n.d.
#4	42~47,XY,der(4)t(4;16)(q21;q12),der(5)t(4;5)(?q21;q14),del(6)(?q14q25),der(8;16)(q10;p10),i(8)(q10)x2,ider(8)(q10)del(8)(q12q23)x2,+13,-18,i(21)(q10)x2,add(21)(p13)x2,der(?)t(?;17)(?;q11)[cp15]/46,XY[1]	n.d.	no mutation	0.04%	no mutation	0.55%
#5	42~45,XY,-5,-7,add(10)(q24),add(12)(p11),add(19)(q13),-17,-18,+3mar[cp18]	n.d.	no mutation	0.04%	no mutation	0.6%
#6	44~47,X,-Y,t(1;14)(q32;q23),del(3)(q24q26),del(5)(q14q34),-7,-18,del(20)(p12),i(21)(q10),+r[cp23]/46,XY[3]	n.d.	no mutation	0.00%	no mutation	0.38%
#7	45,XX,del(1)(p32),del(5)(q33),-10,der(10)t(1;10)(p32;q21),der(11)t(3;11)(p21;q23),der(12;22)(q10;q10),del(14)(q24),+mar[cp6]/46,XY[17]	189.578-33.960.0801	no mutation	0.00%	no mutation	0.41%
#8	46,XX,add(12)(q12),der(12)add(12)(p12)add(12)(q12),add(13)(q13),add(20)(q11),add(21)(q22)[cp20]	n.d.	no mutation	n.d.	n.d.	n.d.
#9	46,XX,add(7)(q31),-9,+mar[11]/47,idem,+21[2]	no deletion1	no mutation	0.13%	no mutation	0.23%
#10	46,XX,del(5)(q14q34)[3]/44~47,idem,del(7)(q21),add(13)(p11),add(17)(p11),-18,+r,+mar[cp5]/45,XX[12]	n.d.	no mutation	1.16%	no mutation	0.27%
#11	45~47,X,-X,del(5)(q14q34),inv(11)(p14q12),-13,del(17)(p11),-21,+2~4mar[cp10]	n.d.	c.765A>T;p.(Pro255Pro)	0.84%	no mutation	0.64%
#12	44~46,X,-X,add(1)(q21),del(1)(p13p31),der(1)t(1;5)(p33;q33),t(4;12)(p11;q24),-5,t(6;12)(q22;q22),+8,t(8;12)(q21;p13),t(9;20)(q22;q11~13),del(12)(p12p13),-13,dic(14;17)(p13;p11),del(16)(q12q23),-18,+mar[cp18]	11.575.540-19.357.7991	no mutation	0.04%	no mutation	0.09%
#13	45,XX,del(5)(q14q34),dic(17;18)(p11;p11)[3]/43~45,idem,-4,-7,del(12)(p11p13),add(14)(q31),-17,-dic(17;18),-18,+2mar[cp2]/46,XX[21]	no deletion1	no mutation	1.04%	no mutation	0.91%
#14	43,XY,del(5)(q13q34),-6,-7,ins(7;?)(p1?5;?),der(8;9)(q10;q10),+9,der(9;20)(p10;q10),-17,add(18)(p11),+r[14]/46,XY[2]	n.d.	no mutation	0.96%	no mutation	0.91%
#15	46,XY,-5,del(7)(q21),-17,add(17)(q21),add(19)(q13),add(21)(q21),+2mar[10]	n.d.	no mutation	1.21%	no mutation	0.59%
#16	44~45,XX,-3,t(4;5)(p15;p15),add(7)(q21),der(?16)del(16)(p12p13)t(9;16)(q12;q22),add(17)(p12),add(19)(p13),der(?)t(3;?)(p14;?)[3]/44,idem,1dmin[6]/46,XX[3]	no deletion1	no mutation	1.11%	no mutation	0.86%
#17	42,XY,del(2)(q32q36),del(5)(q31q34),-11,-14,der(16;17)(p10;q10),-18,add(20)(q12),-22,+mar,1dmin[17]	n.d.	no mutation	n.d.	no mutation	n.d.
#18	46,XX,inv(3)(q21q26),del(5)(q23q34),-7,del(12)(p11p12),inv(12)(p12q21),+r[16]	9.408.518-25.286.3021	no mutation	1.26%	no mutation	0.67%
#19	45,XX,der(2)add(2)(p25)add(2)(q32),der(2)t(1;2)(p12;q37),dic(5;17)(q11;p11),-7,der(8)t(8;11)(q24;q12),+mar[5]/45~46,idem,+X,-18,+22[cp5]	n.d.	no mutation	1.05%	no mutation	1.06%
#20	46,XY,-7,+8,del(12)(p12p13)[10]/46,XY[5]	11.646.474-21.471.7861	c.1075C>A;p.(Arg359Arg)	1.17%	no mutation	1.56%
#21	46,XX,t(4;5)(p16;q31)[4]/46,XX,t(3;21)(q26;q22),t(5;5)(p13;p15),t(6;17)(?q26;q12),del(14)(q31)[3]/46,XX[18]	no deletion1	c.391dupT;p.(Ser131PhefsTer23)	0.78%	no mutation	1.09%
#22	54,XY,-X,add(1)(p35),del(5)(q?32q35),+6,+10,+10,add(12)(p12),+13,+14,+19,+21,+22,+?der(?)t(?;X)(?;q21)add(X)(q27)[13]	no deletion1	no mutation	0.83%	no mutation	1.23%
#23	45~48,XY,-4,-5,-7,add(7)(q21),i(21)(q10),+der(?)t(?;17)(?;q11),+1~4mar[cp10]	n.d.	no mutation	n.d.	no mutation	n.d.
#24	46,XY,del(5)(q14q34),-8,add(10)(q26),del(16)(q22),+der(?)t(?;11)(?;q11)[13]	n.d.	no mutation	0.95%	no mutation	0.55%
#25	43,XX,del(5)(q14q34),add(7)(q31),add(8)(p12),add(10)(q23),-11,del(12)(p12),-13,-14,-16,-17,-18,+2~3mar,2dmin[cp10]	n.d.	no mutation	n.d.	no mutation	n.d.
#26	43~45,XY,+add(1)(q11),inv(3)(p12q26),add(4)(q13),-5,del(6)(p21),der(13;14)(q10;q10),-16,-17,der(19;21)(q10;q10),+21,add(22)(q13),+3mar[cp15]	n.d.	no mutation	1.26%	no mutation	1.18%
#27	41~46,XY,-Y,add(5)(q32),add(7)(p14),der(8)t(4;8)(q2?4;q24),-9,t(15;16)(q2?3;p13),-17,-20,+2mar[cp11]/89~91,idem[cp3]/46,XY[1]	no deletion1	no mutation	1.00%	no mutation	1.09%
#28	40~43,XY,add(3)(p14),-5,?add(7)(q21),del(9)(p21),-10,del(11)(q23q24),-13,-17,add(17)(p11),-18,+mar[cp8]	n.d.	no mutation	n.d.	no mutation	n.d.
#29	44,X,-Y,?add(5)(q21),add(6)(q12),del(9)(q21q31),-12,-14,-15,add(17)(q11),+2mar[9]/46,XY[7]	n.d.	no mutation	n.d.	no mutation	n.d.
#30	43~47,XX,del(5)(q14q34),-7,+8,dic(12;14)(p11;p13),-14,del(14)(q21q31),dic(15;19)(p13;p13),-18,-19,add(21)(p13),+r,+mar[cp15]	n.d.	no mutation	0.87%	no mutation	0.9%
#31	45,XX,del(2)(q24q34),t(2;4)(q3?3;p15),add(6)(q26),add(7)(q11),inv(9)(p11q12)c,-17[13]/46,XX,inv(9)(p11q12)c[2]	no deletion1	no mutation	1.04%	no mutation	1.45%
#32	45~47,XY,dic(1;?)(q21;?),-3,del(5)(q12),der(7)t(7;12)(q31;q14),+11,-12,del(13)(q13q31),-15,der(16)t(15;16)(q21;q21),+21,+22,+2mar[cp8]/46,XY[17]	n.d.	no mutation	n.d.	no mutation	n.d.
#33	45~47,X,-Y,-4,der(5)t(4;5)(q13;q14),der(8)i(8)(q10)add(8)(q24),add(16)(q23),dic(22;?)(q13;?),+r,+2mar[cp13]	n.d.	no mutation	n.d.	n.d.	n.d.
#34	45,XY,-7,?del(12)(p12p13),del(16)(q12q23),del(20)(q12q13)[cp15]	11.666.164-13.094.6131	no mutation	1.00%	no mutation	1.32%
#35	44,X,-X,t(3;3)(p14;q26),-7,del(12)(p12p13)[17]	11.646.474-21.813.6111	no mutation	0.91%	no mutation	0.36%
#36	44,XY,-6,-7,add(10)(p14),-12,+r[5]/46,XY[23]	no deletion1	no mutation	1.13%	no mutation	0.95%
#37	45,XX,-7,-8,add(8)(p11),?del(13)(q13q21),+mar[2]/45,idem,-21,+mar[2]/45,idem,t(1;18)(q21;q12)[2]/46,XY[9]	no deletion1	no mutation	1.43%	no mutation	1.10%
#38	36~42,XY,del(3)(p12),der(5)t(5;15)(q11;q21)ins(5;?)(q11;?),dic(7;18)(q11;p11),add(11)(p14),-12,add(15)(p13),add(16)(q12),-18,-21,+mar[cp19]	n.d.	no mutation	n.d.	no mutation	n.d.
#39	46,XY,del(6)(p21),der(7)t(6;7)(p21;q33),t(14;15)(q31;q14)[8]/46,XY,t(8;17)(p21~22;q11),t(11;19)(q10;q10)[5]/46,XY[2]	no deletion1	no mutation	1.00%	no mutation	1.27%
#40	46,XX,del(1)(q32),del(11)(q12q22)[5]/47,idem,dup(3)(q13q26),t(5;15)(q13;q21),t(6;14)(p22;q23),t(7;12)(p14;q21),t(7;19)(p13;p13),+mar[cp9]/46,XX[2]	no deletion1	no mutation	0.87%	no mutation	1.23%
#41	46~47,XY,-Y,del(2)(p14),der(6)t(6;12)(p25;q23),add(7)(q22),-12,der(12)t(6;12)(p25;q21),del(12)(q21q23),add(17)(q24),+r,+mar[cp10]	no deletion1	no mutation	1.17%	no mutation	1.41%
#42	43~45,XY,del(5)(q14q34),-7,+8,-12,der(13;20)(q10;q10),der(16)t(12;16)(q12;q21),-20,dic(?;22)(?;p13),+mar[cp15]	n.d.	no mutation	n.d.	no mutation	n.d.
#43	42~45,XX,tas(X;11)(q28;p15),der(5;17)(p10;q10),-7,-8,tas(9;11)(p23;p15)x2,-10,-13,-15,-16,-17,+19,add(19)(q13),+20,add(20)(q12),+4mar,dmin[cp15]	n.d.	no mutation	n.d.	n.d.	n.d.
#44	47~50,XY,+1,add(1)(q11),-4,add(4)(q?31),+del(5)(q14q34),+6,+7,add(7)(p11),add(7)(q11),+8,+add(8)(p11),-11,-13,add(15)(p11),-16,add(18)(p11),-19,-19,-20,+add(21)(p11),+add(22)(q12),+der(?)t(?;1)(?;q11),+2~4mar[cp12]	n.d.	no mutation	n.d.	n.d.	n.d.
#45	43~46,XY,add(3)(q13),del(5)(q14q34),-6,?der(7)t(5;7)(q21;q22),+der(7)del(7)(p?15)add(7)(q?21),add(17)(p13),+mar,inc[cp13]/46,XY[7]	n.d.	no mutation	n.d.	n.d.	n.d.
#46	45,XY,t(5;18)(q23;q23),der(6)t(6;?7)(p23;?q22),del(6)(?q13),-7[8]/46,XY[2]	n.d.	no mutation	n.d.	no mutation	n.d.
#47	45,XX,add(3)(p11),-9,del(11)(q22),del(12)(p11p13),-17,+mar[cp10]/46,XX[3]	n.d.	no mutation	1.14%	no mutation	0.78%
#48	47,XY,del(5)(q14q34),+8,del(12)(p11p13)[20]	12.044.499-22.317.2981	no mutation	n.d.	no mutation	n.d.
#49	44,XX,add(1)(q12),-5,add(6)(p22),der(12)add(12)(q12)del(12)(p12p13),add(16)(q11),add(17)(q12),-18,add(22)(p13)[16]	n.d.	no mutation	n.d.	no mutation	n.d.
#50	49~50,XY,del(5)(q14q34),+8,+10,+11,add(11)(p14)x2,+del(11)(p11),ins(12;?)(q13;?),t(13;16)(q13;q21),-20,+r,+mar,dmin[cp16]	n.d.	no mutation	n.d.	no mutation	n.d.
#51	47,XY,+8[8]/46,idem,-19[3]/46,XY,+Y,-7,del(9)(q?21~22),add(12)(p12~13),del(14)(q23q31)[2]/46,XY[2]	n.d.	no mutation	n.d.	n.d.	n.d.
#52	41,XY,-2,-3,?del(6)(p?),-9,-12,-13,-15,-22,+mar,dmin,inc[3]/46,XY[6]	n.d.	no mutation	n.d.	n.d.	n.d.
#53	46,XX,del(5)(q?),del(5)(q?11q?34),add(6)(p11),dic(7;12)(q?33;p12),?inv(19)(p13q13),+r[10]/46,XX[5]	n.d.	no mutation	n.d.	no mutation	n.d.
#54	45~49,XX,del(1)(p21),del(5)(q15q32),-6,+9,del(12)(p12),der(12)t(1;12)(p11;p11)dup(1)(p11p31),del(13)(q12q31),+14,del(20)(q12),add(21)(p13),der(?)t(1;?)(p11;?)dup(1)(p11p31)[cp15]/46,XX[2]	n.d.	no mutation	n.d.	n.d.	n.d.
#55	44,XY,-4,del(5)(q14q34),-7,del(9)(q11q22),del(11)(p11p15),?del(16)(p10)[5]/46,XY,add(1)(p21),add(6)(p21),der(7)del(7)(p14p21)t(1;7)(p31;q31),add(11)(q13),del(12)(p11p13)[3]/46,XY[1]	n.d.	no mutation	n.d.	n.d.	n.d.
#56	46,XY,der(3)t(3;20)(q11;?)t(6;20)(q?16;?),del(4)(q?26q?28),del(5)(q14q34),del(6)(q?16),+8,+der(8)t(8;20)(p12;?)x2,i(9)(p10),del(12)(p12),-14,der(17)del(17)(p?)t(14;17)(q12;q12),der(18)ins(18;17)(q12;?),t(18;20)(p?;?),-20,der(20)t(3;20)(q11;p12),+mar[cp13]	n.d.	no mutation	n.d.	n.d.	n.d.
#57	40~42,X,-Y,-3,del(3)(p13),-8,-12,-13,-14,add(15)(q?),-16,-17,-18,-20,+4~6mar[cp]/46,XY	0-26.000.0003	n.d.	0.95%	no mutation	1.05%
#58	92,XXXX,der(1)hsr(1)(q?21),-5,-5,del(5)(q13q33),-11,-11,del(12)(p13)x2,del(18)(p11)x2,+4mar[cp10]	10.000.000-12.900.0002	n.d.	1.13%	no mutation	0.86%
#59	44,XY,-3,add(5)(q13),-12,-20,+mar[21]/44,idem,+der(12)t(12;17)(p13;q21),-17,+20,-mar[2]	9.000.000-31.000.0003	n.d.	0.7%	no mutation	0.64%
#60	45,XX,der(9;10)(q10;q10),del(11)(p11p12),del(12)(p11p13),-13,+mar,dmin[16]	4.300.000-104.300.0001	n.d.	0.96%	no mutation	1.18%
#61	43,XX,del(5)(q31q35),-7,del(16)(q13),-17,-18,-20,-21,+2mar	10.700.000-30.700.0001	n.d.	0.61%	no mutation	0.62%
#62	43~45,XY,der(5)t(5;13)(q22;q31),-7,?dup(9)(p11p13),-12,-16,-17,-18,-22,+3~5mar[cp]	7.800.000-21.200.0003	n.d.	0.61%	no mutation	1.05%
#63	46,XY,del(5)(q33q35),-7,+8,-17,+mar[3]/43~45,idem,add(1)(q32),add(2)(p11),-6,-8,-12,add(13)(p11),-20,-21,+2~4mar,dmin[cp5]/46,idem,-8,add(13)(p11),-21,+2mar[4]	11.600.000-12.900.0002	n.d.	0.43%	no mutation	1.36%
#64	72,XXXX,-3,-7,-9,-10,-11,-13,-15,-17,-19,-20,add(21)(p?),-22,+mar,inc	0-132.400.0002	n.d.	0.81%	no mutation	0.73%
#65	45,XX,del(5)(q13q35),del(8)(p12),i(8)(q10),-11,-12,-17,+2mar[7]	12.000.000-13.400.0002	n.d.	0.48%	n.d.	1.22%
#66	arr[hg19] 5p15(167.680,000-171.150,000)x3,(8)x3,(10)x3,12p13.3(10.090,000-14.750,000)x1,(22)x3,(X)x3	10.090.000-14.750.0002	n.d.	0.87%	no mutation	0.27%
#67	46,XX,-3,del(5)(q?),add(6)(q?),-7,+8,del(12)(p?),+mar	11.600.000-27.900.0003	n.d.	0.78%	no mutation	0.36%
#68	58~62,XY,+Y,-3,-4,-5,-5,-6,-7,-9,-10,+11,-12,-15,-17,-19,-20,+2~6mar,dmin[cp]	0-132.400.0003	n.d.	0.82%	no mutation	0.91%
#69	43,X,del(X)(q?),add(5)(q13),del(7)(q11),add(8)(q24),der(12)t(12;14)(p11;q11),-17,-19,-20,add(21)(q22)	no deletion1	n.d.	0.86%	no mutation	1.32%
#70	45,XX,del(5)(q13),del(7)(q11),der(12)t(12;15)(p13;q11),-15,del(17)(p11p13),del(20)(q11)	no deletion1	n.d.	0.7%	no mutation	1.09%
#71	43~44,XY,del(5)(q22q35),-7,add(7)(q11),-8,-16,-17,-18,-20,+2~3mar[cp12]	no deletion3	n.d.	1.2%	no mutation	1.77%
#72	45,XY,del(3)(p?),-7,add(8)(p?),-11,+mar	no deletion3	n.d.	0.73%	no mutation	0.41%
#73	46,XX,del(5)(q22q33),-7,+mar[20]	no deletion3	n.d.	0.91%	no mutation	0.91%
#74	45,XY,-5,hsr(11)(q23),add(14)(p11),add(16)(q22),der(16)t(11;16)(q11;p13),add(17)(p11),add(22)(p11)[24]	no deletion3	n.d.	0.96%	no mutation	0.82%
#75	47~48,XY,-5,-6,+8,+19,-21,-22,+dic(?;?)(?;?),+3~4mar,dmin[cp15]/46,XY[5]	no deletion3	n.d.	0.83%	no mutation	0.45%
#76	44,XY,-3,-5,add(7)(q11),add(15)(p11),-16,add(17)(p11),-20,-22,+3mar	no deletion3	n.d.	0.61%	no mutation	1.39%
#77	46,XX,del(5)(q13q33)[2]/45,idem,-7[15]/46,idem,-7,+21[2]	10.600.000-15.100.0001	n.d.	0.48%	no mutation	0.71%
#78	47~48,XX,+2mar,+r[cp19]/46,XX[1]	no deletion3	n.d.	0.77%	no mutation	0.82%
#79	49,XX,+8,+9,+21[4]/50,idem,+13[8]/46,XX[5]	no deletion1	n.d.	1.00%	no mutation	0.82%
1according to arrayCGH (244k array, 2.8k array, 8.0k array)
2according to SNP 250k array
3according to SNP 6.0 array
n.d. not done
