# Supplementary material for: Haploinsufficiency of ETV6 and CDKN1B in patients with acute myeloid leukemia and complex karyotype
Source: BMC Genomics. 2014 Sep 11;15(1):784. doi: 10.1186/1471-2164-15-784 (PMC4168160; doi:10.1186/1471-2164-15-784)
Supplement: Supplementary file 2 — Additional file 2: Table S2: Overview of TP53 mutations. TP53 mutation status of the 79 patients investigated in this study, mutations are named according to HGVS (http://www.hgvs.org/). FISH results with a probe for the locus 17p13 (TP53) are also shown if available. (XLS 26 KB) [file 12864_2014_6447_MOESM2_ESM.xls]

## Sheet: Tabelle2
Patient No.	TP53 mutation	TP53-FISH
#1	c.[659A>G];[752T>G];p.[(Tyr220Ser)];[(Ile251Ser)]	n.d.
#2	no mutation	n.d.
#3	c.775G>T;p.(Asp259Tyr)	n.d.
#4	c.444delT;p.(Ser149ProfsTer21)	n.d.
#5	c.[673-2A>G(;)701A>G];p.[(Val102TrpfsTer2(;)Tyr234Cys)]	n.d.
#6	c.818G>A;p.(Arg273His)	n.d.
#7	no mutation	n.d.
#8	no mutation	n.d.
#9	no mutation	(p53x2)[100]
#10	c.[423_435delCCCTGTGCAGCTG];[527G>A];p.[(Pro142GlyfsTer24)];[(Cys176Tyr)]	n.d.
#11	c.827C>A;p.(Ala276Asp)	n.d.
#12	no mutation	n.d.
#13	no mutation	(p53x2)[100]
#14	c.395A>T;p.(Lys132Met)	n.d.
#15	c.743G>A;p.(Arg248Gln)	(p53x1)[90/100]
#16	no mutation	n.d.
#17	c.536A>G;p.(His179Arg)	n.d.
#18	no mutation	n.d.
#19	c.524G>A;p.(Arg175His)	n.d.
#20	no mutation	n.d.
#21	no mutation	n.d.
#22	no mutation	n.d.
#23	c.524G>A;p.(Arg175His)	(p53x1)[28/100]
#24	c.713G>T;p.(Cys238Phe)	n.d.
#25	c.840A>T;p.(Arg280Ser)	n.d.
#26	c.734G>T;p.(Gly245Val)	n.d.
#27	no mutation	n.d.
#28	c.497C>G;p.(Ser166*)	n.d.
#29	c.473G>C;p.(Arg158Pro)	n.d.
#30	c.[581T>G(;)645T>G];p.[(Leu194Arg(;)p.Ser215Arg)]	n.d.
#31	no mutation	(p53x2)[100]
#32	c.[649A>G(;)764_766delTCA];p.[(Tyr220Cys(;)Ile255del)]	n.d.
#33	c.[410T>A(;)475G>C];p.[(Leu137Gln(;)Ala159Pro)]	n.d.
#34	no mutation	n.d.
#35	no mutation	n.d.
#36	no mutation	(p53x2)[100]
#37	no mutation	(p53x2)[100]
#38	c.[493C>T(;)711G>A];p.[(Gln165*(;)Met237Ile)]	n.d.
#39	no mutation	(p53x2)[100]
#40	no mutation	n.d.
#41	no mutation	n.d.
#42	c.358A>G;p.(Lys120Glu)	n.d.
#43	c.535C>G;p.(His179Asp)	n.d.
#44	c.993+1G>A	n.d.
#45	no mutation	(p53x2)[100]
#46	no mutation	n.d.
#47	no mutation	n.d.
#48	no mutation	n.d.
#49	c.669_672+2delTGAGGTinsGGG;p.(Glu224GlyfsTer13)	n.d.
#50	c.376T>G;p.(Tyr126Asp)	(p53x2)[100]
#51	no mutation	n.d.
#52	no mutation	n.d.
#53	no mutation	n.d.
#54	no mutation	(p53x2)[100]
#55	c.645T>G;p.(Ser215Arg)	n.d.
#56	c.787_810delAATCTACTGGGACGGAACAGCTTT;p.(Asn263_Phe270del)	(p53x2)[100]
#57	c.484_486insTGT;p.(Ala161_Ile162insCys)	n.d.
#58	c.638G>T;p.(Arg213Leu)	n.d.
#59	no mutation	n.d.
#60	c.524G>A;p.(Arg175His)	n.d.
#61	c.375+1G>T	n.d.
#62	c.742C>T;p.(Arg248Trp)	n.d.
#63	c.376T>A;p.(Tyr126Asn)	n.d.
#64	c.747G>T;p.(Arg249Ser)	n.d.
#65	c.587G>C;p.(Arg196Pro)	n.d.
#66	no mutation	n.d.
#67	c.526T>A;p.(Cys176Ser)	n.d.
#68	c.824G>A;p.(Cys275Tyr)	n.d.
#69	c.818G>A;p.(Arg273His)	n.d.
#70	c.376-1G>A	n.d.
#71	no mutation	n.d.
#72	no mutation	n.d.
#73	c.742C>T;p.(Arg282Trp)	n.d.
#74	c.817C>T;p.(Arg273Cys)	n.d.
#75	c.743G>A;p.(Arg248Gln)	n.d.
#76	c.637C>T;p.(Arg213*)	n.d.
#77	no mutation	n.d.
#78	no mutation	n.d.
#79	no mutation	n.d.
n.d. not done
Mutations are named according to the latest HGVS recommendations (http://www.hgvs.org/).
