# Supplementary material for: Haploinsufficiency of ETV6 and CDKN1B in patients with acute myeloid leukemia and complex karyotype
Source: BMC Genomics. 2014 Sep 11;15(1):784. doi: 10.1186/1471-2164-15-784 (PMC4168160; doi:10.1186/1471-2164-15-784)
Supplement: Supplementary file 3 — Additional file 3: Table S3: Normalized log2 fluorescence ratio of six CK-AML samples obtained from 2.8/8.0 k BAC/PAC arrays. Cut-off levels for gains and losses were determined for each individual experiment. After computing the ratios from dye-swap hybridization and subsequent normalization, an individual set of balanced clones for each experiment was used to calculate the mean and standard deviations. The cutoff levels were defined as mean plus/minus three times the standard deviation. Frequently affected regions recently detected as copy number polymorphisms (5q11, 7q22, 7q35, 14q32, and 15q11) were excluded from data analysis. (XLSX 1 MB) [file 12864_2014_6447_MOESM3_ESM.xlsx]

## Sheet: Tabelle1
8.0k Chip	BAC_Clone_ID;Clone_Name;EnsEMBL ID;Version;Name;Entrez;Symbol;	NormRatio	NormRatio	NormRatio		name	NormRatio	NormRatio	NormRatio
cloneid	BAC_Clone_ID;Clone_Name;EnsEMBL ID;Version;Name;Entrez;Symbol;	UPN225	UPN44	UPN177		2.8k Chip	UPN156	UPN1	UPN111
G007563	G007563;RP11-34P13;"ENSG00000146556 | ENSG00000193436 | ENSG00000177693 | ENSG00000197194 | ENSG00000197490";"36 | 36 | 36 | 36 | 36";"MGC52000 protein. | null | Olfactory receptor 4F5. | F379 retina specific protein (Novel protein). | null";"null | null | 79501 | null | null";"Q6GMS0_HUMAN | null | OR4F5 | Q6VEP3_HUMAN | null";	-0.0990068	-0.171217	-0.0946917		1p_453095_RP11-465B22_1	0.155553	-0.00755105	-0.0316695
G007109	G007109;RP4-669L17;"ENSG00000177799";"36";"Olfactory receptor 4F3.";"26683";"OR4F29";	-0.453318	-0.201112	-0.17646		1p36.3_2985241_RP5-1092A11_TP73	0.42042	0.0546515	-0.00335409
G007107	G007107;RP5-857K21;"ENSG00000192295 | ENSG00000192553 | ENSG00000189461 | ENSG00000194725 | ENSG00000194413 | ENSG00000192415 | ENSG00000194273 | ENSG00000185097 | ENSG00000190741 | ENSG00000190641 | ENSG00000195543 | ENSG00000194247";"36 | 36 | 36 | 36 | 36 | 36 | 36 | 36 | 36 | 36 | 36 | 36";"null | null | null | null | null | null | null | Olfactory receptor 4F3. | null | null | null | null";"…	-0.263674	0.530193	0.272826		1p_3855287_RP1-37J18_2	0.335914	-0.0743378	-0.0447459
G007641	G007641;RP11-206L10;"ENSG00000192686 | ENSG00000177757 | ENSG00000189739 | ENSG00000197049 | ENSG00000177750 | ENSG00000177741";"36 | 36 | 36 | 36 | 36 | 36";"null | null | null | null | null | null";"null | 400728 | null | null | 79854 | null";"null | Q8N852_HUMAN | null | null | NP_079072.1 | Q96BN7_HUMAN";	-0.505497	-0.132342	-0.0602326		1p36.2_6087516_RP4-650H14_TNFRSF12	0.165421	0.0878473	0.0933442
G000001	G000001;RP11-465B22;"ENSG00000186827 | ENSG00000190126 | ENSG00000188157 | ENSG00000187608 | ENSG00000184235 | ENSG00000199120 | ENSG00000131591 | ENSG00000162571 | ENSG00000199008 | ENSG00000186891 | ENSG00000078808 | ENSG00000188290 | ENSG00000198976 | ENSG00000190900";"36 | 36 | 36 | 36 | 36 | 36 | 36 | 36 | 36 | 36 | 36 | 36 | 36 | 36";"Tumor necrosis factor receptor superfamily member 4 prec…	-0.141765	0.0199019	0.123864		1p_6714070_RP3-438L4_3	0.173817	-0.0553251	-0.0491512
G003128	G003128;CTB-14E10;"ENSG00000190900 | ENSG00000199120 | ENSG00000184235 | ENSG00000199008 | ENSG00000186827 | ENSG00000190126 | ENSG00000162571 | ENSG00000186891 | ENSG00000131591 | ENSG00000078808 | ENSG00000198976 | ENSG00000188157";"36 | 36 | 36 | 36 | 36 | 36 | 36 | 36 | 36 | 36 | 36 | 36";"null | null | null | null | Tumor necrosis factor receptor superfamily member 4 precursor (OX40L recepto…	-0.171494	-0.435541	-0.0918051		1p36_7364809_RP3-467L1_UTS2	0.321498	0.0327104	-0.0222354
G007091	G007091;RP5-902P8;"ENSG00000184163 | ENSG00000078808 | ENSG00000160087 | ENSG00000131584 | ENSG00000176022 | ENSG00000162572 | ENSG00000186827 | ENSG00000186891";"36 | 36 | 36 | 36 | 36 | 36 | 36 | 36";"null | calcium binding protein Cab45 precursor | Ubiquitin-conjugating enzyme E2 J2 (EC 6.3.2.19) (Non-canonical ubiquitin conjugating enzyme 2) (NCUBE2). | Centaurin-beta 5 (Cnt-b5). | Beta-1	-0.400862	-0.592271	-0.379672		1p_8832826_RP3-510D11_4	0.15246	-0.058085	0.0220186
G003295	G003295;RP5-890O3;"ENSG00000175756 | ENSG00000169962 | ENSG00000187488 | ENSG00000127054 | ENSG00000131584 | ENSG00000169972 | ENSG00000107404 | ENSG00000162576";"36 | 36 | 36 | 36 | 36 | 36 | 28 | 36";"Aurora kinase A-interacting protein (AURKA-interacting protein). | Taste receptor type 1 member 3 precursor (Sweet taste receptor T1R3). | null | related to CPSF subunits 68 kDa isoform 1 | Centau…	0.194134	-0.226093	0.0291587		1p36.3_10461104_RP5-1113E3_DFFA	0.272696	-0.00342874	0.0413273
G007108	G007108;RP4-758J18;"ENSG00000197785 | ENSG00000188829 | ENSG00000179403 | ENSG00000200341 | ENSG00000131586 | ENSG00000195714";"36 | 36 | 36 | 36 | 36 | 36";"null | CCNL2 protein. | von Willebrand factor A domain-related protein isoform 2 | null | mitochondrial ribosomal protein L20 | null";"null | null | 64856 | null | 55052 | null";"Q8N1Z5_HUMAN | Q5T2N6_HUMAN | NP_954572.1 | null | MRPL20 | nu…	0.338409	0.520753	0.177047		1p36.2_11003175_RP11-829B14_FRAP1 1.	0.101726	0.0133121	-0.0024902
G007087	G007087;RP4-628J24;"ENSG00000160072 | ENSG00000197785";"36 | 36";"ATPase family AAA domain containing protein 3B. | null";"83858 | null";"ATAD3B | Q8N1Z5_HUMAN";	0.285291	-0.0843914	0.0653906		1p_11024877_RP4-635E18_5	0.301759	-0.0212095	0.0714558
G007105	G007105;RP5-832C2;"ENSG00000182562 | ENSG00000184767 | ENSG00000160075 | ENSG00000160072 | ENSG00000197118";"36 | 36 | 36 | 36 | 36";"ATPase family AAA domain containing protein 3A. | null | Ssu72 RNA polymerase II CTD phosphatase homolog | ATPase family AAA domain containing protein 3B. | null";"55210 | null | 29101 | 83858 | null";"ATAD3A | Q9P0E8_HUMAN | NP_054907.1 | ATAD3B | null";	0.0498562	-0.154447	0.0675651		1p36.2_11209171_RP4-647M16_FRAP1 2.	0.144551	-0.0320156	0.026029
G008027	G008027;RP11-846C3;;;;;;	0.0800108	-0.239733	-0.113147		1p36_11700000_RP11-196P5 _MTHFR	0.187274	-0.0295398	-0.0544621
G006935	G006935;RP1-283E3;"ENSG00000169911 | ENSG00000078369 | ENSG00000008125 | ENSG00000008128 | ENSG00000008130";"36 | 36 | 36 | 36 | 36";"solute carrier family 35	-0.11561	0.0787854	-0.000397342		1p_11906449_RP11-196P5_6	0.233501	-0.00966269	-0.0474476
G003545	G003545;RP1-140A9;"ENSG00000169885 | ENSG00000178821 | ENSG00000185011 | ENSG00000142609 | ENSG00000078369";"36 | 36 | 36 | 36 | 36";"calmodulin-like 6 | transmembrane protein 52 | null | Novel protein similar to KIAA1751 (Fragment). | Guanine nucleotide-binding protein G(I)/G(S)/G(T) beta subunit 1 (Transducin beta chain 1).";"163688 | 339456 | null | null | 2782";"CALML6 | NP_848640.1 | Q8N1X1_…	0.0740785	-0.234311	0.09391		1p36_11951405_RP11-426M1_TNFRSF1B; TNFRS	0.101726	-0.029786	-0.156055
G004383	G004383;RP11-547D24;"ENSG00000067606 | ENSG00000142609 | ENSG00000187730";"28 | 36 | 28";"Protein kinase C	0.00282525	-0.02752	0.159766		1p36.3-p36.2_12170614_RP11-426M1_TNFRSF8	0.303018	-0.0330873	-0.0581703
G007635	G007635;RP11-156L15;;;;;;	-0.791648	-0.343792	-0.0305053		1p36.3-p36.2_12320112_RP5-1118D24_TNFRSF	0.160432	-0.0219795	-0.0951385
G007004	G007004;RP3-484O5;"ENSG00000067606";"28";"Protein kinase C	0.173846	-0.177974	0.00432843		1p_14138441_RP11-285P3_7	0.148037	0.00858074	0.0495435
G004055	G004055;RP11-181G12;"ENSG00000067606 | ENSG00000157933 | ENSG00000183472 | ENSG00000182873 | ENSG00000186423 | ENSG00000162585";"28 | 28 | 36 | 36 | 36 | 36";"Protein kinase C	0.293338	-0.335953	-0.0427944		1p36.3-p36.1_14936916_RP11-265F14_CASP9;	0.177106	-0.0176495	-0.146798
G004626	G004626;RP4-740C4;"ENSG00000157911 | ENSG00000178642 | ENSG00000157916 | ENSG00000149527 | ENSG00000116151";"36 | 36 | 36 | 36 | 36";"Peroxisome assembly protein 10 (Peroxin-10) (RING finger protein 69). | null | RER1 protein. | Novel protein. | null";"5192 | null | 11079 | null | 79906";"PEX10 | null | RER1 | Q5TA87_HUMAN | NP_079124.1";	0.160465	0.383915	0.13091		1p36_15447179_RP11-254I4_ZNF151	-0.0894481	-0.058242	0.0832673
G006958	G006958;RP3-395M20;"ENSG00000157870 | ENSG00000142606 | ENSG00000157873 | ENSG00000197921 | ENSG00000157881 | ENSG00000149527";"36 | 36 | 36 | 36 | 28 | 36";"null | mel transforming oncogene-like 1 | Tumor necrosis factor receptor superfamily member 14 precursor (Herpesvirus entry mediator A) (Tumor necrosis factor receptor-like 2) (TR2). | hairy and enhancer of split 5 | Pantothenate kinase 4 (E…	-0.0861559	0.188577	0.340159		1p36.2-p36.1_15607765_RP1-134O19_ZNF151	0.164449	-0.0115802	-0.0381508
G007920	G007920;RP11-740P5;"ENSG00000196495";"36";"PREDICTED: similar to RIKEN cDNA B230396O12";"391205";"XP_372838.2";	-0.391832	-0.305982	-0.178398		1p_16120115_RP11-45I3_8	0.0070294	0.119495	0.122321
G004634	G004634;RP5-907A6;;;;;;	-0.342172	-0.307598	-0.200604		1p_18049739_RP11-174G17_9	0.134607	0.0213827	-0.0849295
G007668	G007668;RP11-333E3;"ENSG00000169717";"36";"Actin-related protein M2 (Actin-related protein T2) (ARP-T2).";"140625";"ARPM2_HUMAN";	-0.0458059	-0.0691171	0.103821		1p36.13 _19710472_RP11-460G22_PLA2G2A	0.151	-0.0630423	0.0257901
G006993	G006993;RP1-163G9;"ENSG00000177133 | ENSG00000197341 | ENSG00000177121 | ENSG00000142611";"28 | 36 | 36 | 28";"null | null | null | PR-domain zinc finger protein 16 (Transcription factor MEL1).";"null | null | 374939 | 63976";"null | null | Q8N6L5_HUMAN | PRDM16";	0.521206	0.226602	0.221787		1p_20177817_RP4-745E8_10	0.173946	-0.0318967	0.0039173
G007637	G007637;RP11-193J6;"ENSG00000198524 | ENSG00000142611";"36 | 28";"null | PR-domain zinc finger protein 16 (Transcription factor MEL1).";"null | 63976";"null | PRDM16";	-0.11132	-0.307881	-0.0964879		1p36.1_21908600_RP1-224A6_CDC42	0.261609	0.0180715	-0.0139073
G007540	G007540;RP11-22L13;"ENSG00000142611 | ENSG00000198524";"28 | 36";"PR-domain zinc finger protein 16 (Transcription factor MEL1). | null";"63976 | null";"PRDM16 | null";	-0.349054	-0.1256	-0.0164727		1p36.13-1p36.22_22907430_RP1-150o5_E2F2	0.0150211	-0.00331544	0.0138059
G000091	G000091;RP4-785P20;"ENSG00000198524 | ENSG00000142611";"36 | 28";"null | PR-domain zinc finger protein 16 (Transcription factor MEL1).";"null | 63976";"null | PRDM16";	0.0129056	-0.145678	0.261233		1p_22908025_RP1-184J9_11	-0.144871	-0.0495449	0.0297236
G007582	G007582;RP11-168F9;"ENSG00000196697 | ENSG00000162591 | ENSG00000142611 | ENSG00000130762";"36 | 36 | 28 | 36";"null | Multiple EGF-like-domain protein 3 precursor (Multiple epidermal growth factor-like domains 6). | PR-domain zinc finger protein 16 (Transcription factor MEL1). | Rho guanine exchange factor 16";"null | null | 63976 | 27237";"null | EGFL3 | PRDM16 | ARHGEF16";	0.026818	0.316371	0.139525		1p36.13_23334389_RP1-150O5 _ID3	0.138011	0.0522834	-0.0070413
G007517	G007517;RP11-46F15;"ENSG00000158109 | ENSG00000116213 | ENSG00000196571 | ENSG00000162591 | ENSG00000198181 | ENSG00000196697";"36 | 28 | 36 | 36 | 36 | 36";"null | WD-repeat protein 8. | null | Multiple EGF-like-domain protein 3 precursor (Multiple epidermal growth factor-like domains 6). | null | null";"127262 | 49856 | null | null | null | null";"NP_877429.2 | WDR8 | null | EGFL3 | null | null…	-0.156893	-0.281158	-0.0659466		1p_24714610_RP3-398I9_12	-0.0517439	-0.025218	0.0361418
G003304	G003304;RP5-1092A11;"ENSG00000196571 | ENSG00000198181 | ENSG00000078900 | ENSG00000187648 | ENSG00000162592 | ENSG00000116213 | ENSG00000196794";"36 | 36 | 28 | 36 | 36 | 28 | 36";"null | null | Tumor protein p73 (p53-like transcription factor) (p53-related protein). | null | null | WD-repeat protein 8. | null";"null | null | 7161 | null | 148870 | 49856 | null";"null | null | TP73 | null | NP_6…	0.216935	0.491295	0.181104		1p36.1-1p36.2_26829890_RP1-159A19_FGR	0.160971	-0.0104671	0.0326293
G006642	G006642;RP5-1092A11;"ENSG00000196794 | ENSG00000187648 | ENSG00000116213 | ENSG00000196571 | ENSG00000198181 | ENSG00000162592 | ENSG00000078900";"36 | 36 | 28 | 36 | 36 | 36 | 28";"null | null | WD-repeat protein 8. | null | null | null | Tumor protein p73 (p53-like transcription factor) (p53-related protein).";"null | null | 49856 | null | null | 148870 | 7161";"null | null | WDR8 | null | null…	0.14259	-0.323983	0.075171		1p_27812052_RP1-144C9_13	0.0837147	0.140666	-0.00406629
G007316	G007316;CTD-2165F13;;;;;;	0.378374	0.1852	0.15603		1p36.1_28231384_RP11-344H11_SHP1	0.101726	-0.0711564	-0.0513398
G007416	G007416;CTD-3226H10;;;;;;	0.225225	-0.103205	0.173149		1p_28828925_RP4-669K10_14	0.143802	0.00834648	0.0440527
G007879	G007879;RP11-718D19;"ENSG00000197777";"36";"null";"null";"null";	-0.0605989	-0.148826	-0.101703		1p_30333933_RP5-893G23_15	0.0537045	-0.0041773	-0.0571134
G004780	G004780;RP11-374C13;;;;;;	0.193497	-0.121491	-0.325519		1p_32317745_RP11-277A4_16	0.223536	-0.0314048	-0.0547314
G007606	G007606;RP11-168B8;;;;;;	0.160231	0.393502	0.182045		1p_34198917_RP4-561P1_17	0.317182	-0.0777917	0.0175626
G007141	G007141;RP5-1166F10;;;;;;	-0.0969313	-0.20225	-0.100615		1p_36414831_RP4-731G4_18	0.04355	-0.0240412	0.00443205
G000092	G000092;RP1-37J18;;;;;;	-0.0351827	0.00849937	0.0771468		1p_37979843_RP4-783C10_19	0.13033	-0.0211149	0.00321634
G007667	G007667;RP11-319A11;"ENSG00000196581";"36";"transmembrane protein SHREW1";"55966";"NP_061324.1";	0.0353709	0.183598	0.157306		1p34_39228722_RP1-118J21_MYCL1	0.122756	-0.032222	0.0174968
G006996	G006996;RP1-77N19;"ENSG00000196581";"36";"transmembrane protein SHREW1";"55966";"NP_061324.1";	-0.278732	-0.482714	-0.267062		1p34.3_39365655_Rp11-204L3_MYCL1	0.35959	-0.0435301	0.0434082
G006990	G006990;RP3-426F10;"ENSG00000196581";"36";"transmembrane protein SHREW1";"55966";"NP_061324.1";	-0.328835	-0.0648618	0.0748939		1p_39452868_RP11-113D13_20	-0.0362507	0.0260616	0.0443514
G004646	G004646;RP5-1096P7;;;;;;	0.162514	0.0474358	-0.0157573		1p_40305445_RP11-204L3_21	0.212945	0.0634131	0.0140068
G007006	G007006;RP4-603B14;;;;;;	-0.0144646	0.209136	0.211794		1p34_40903855_RP11-486B10_HIVEP3;EDN2	0.101205	-0.0556914	-0.169071
G007915	G007915;RP11-580E23;;;;;;	0.0431006	0.0685044	0.0398545		1p34_41200000_RP11-47A1_HIVEP3; KRC	0.048562	0.0280551	-0.10262
G007874	G007874;RP11-542C10;;;;;;	0.0236775	-0.274927	-0.141101		1p34_42080116_RP5-820O16_HIVEP3	0.29617	-0.00637875	-0.132012
G007682	G007682;RP11-245D8;;;;;;	0.332575	-0.0178308	-0.0723227		1p_43251237_RP11-342M1_22	0.141898	0.0182303	0.0237117
G004623	G004623;RP4-703E10;;;;;;	0.364696	-0.166656	-0.0131837		1p_44477202_RP11-182I23_23	0.191019	0.0283814	-0.0226221
G007370	G007370;CTD-2298C19;;;;;;	0.505583	0.235429	0.0829674		1p34_44722981_RP11-420M12_MYH MUTYH	0.151644	-0.046419	0.0589856
G006940	G006940;RP3-491M17;;;;;;	0.0960726	0.38268	0.252907		1p34_44751921_RP4-534D1_MYH MUTYH	0.00199405	0.00729029	0.0787192
G007966	G007966;RP11-1105N22;;;;;;	0.16657	0.361958	0.151629		1p_45478909_RP4-534D1_24	0.16732	-0.0492064	0.0151664
G004729	G004729;RP11-154H17;;;;;;	0.0242427	0.224943	0.228201		1p32_46337813_RP4-636H5_RAD54L	0.110889	-0.00672981	-0.0152194
G007130	G007130;RP5-1098C18;;;;;;	0.30132	-0.0760802	0.0617072		1p_46806129_RP11-8J9_25	0.219947	-0.0444932	0.041252
G007550	G007550;RP11-33M12;"ENSG00000131697";"36";"NPHP4 protein.";"null";"Q86XT6_HUMAN";	0.411801	0.0404893	0.056569		1p32_47176479_RP1-18D14_TAL1	0.515415	0.052918	-0.00452714
G008008	G008008;RP11-846K23;;;;;;	0.129607	0.459675	0.134103		1p_48769352_RP11-428D12_26	0.300164	0.00954601	0.0175259
G000002	G000002;RP11-49J3;"ENSG00000069424";"28";"Voltage-gated potassium channel beta-2 subunit (K(+) channel beta-2 subunit) (Kv-beta-2) (HKvbeta2).";"8514";"KCNAB2";	-0.0173832	-0.0302522	0.165675		1p34_50192636_RP11-492I2_ELAVL4	0.161556	-0.0483293	0.0627129
G006986	G006986;RP1-233K16;"ENSG00000069424 | ENSG00000116254";"28 | 28";"Voltage-gated potassium channel beta-2 subunit (K(+) channel beta-2 subunit) (Kv-beta-2) (HKvbeta2). | Chromodomain helicase-DNA-binding protein 5 (CHD-5).";"8514 | 26038";"KCNAB2 | CHD5";	0.259389	-0.0294711	0.160357		1p_51509698_RP11-253A20_27	-0.0140232	0.0245838	0.0487757
G004601	G004601;RP1-120G22;"ENSG00000116237 | ENSG00000189429 | ENSG00000158286 | ENSG00000116251 | ENSG00000116254 | ENSG00000158292 | ENSG00000173673 | ENSG00000097021 | ENSG00000181563";"36 | 36 | 36 | 36 | 28 | 36 | 36 | 36 | 36";"Protein-S-isoprenylcysteine O-methyltransferase (EC 2.1.1.100) (Isoprenylcysteine carboxylmethyltransferase) (Prenylcysteine carboxyl methyltransferase) (pcCMT) (Prenylated…	0.00507414	0.403515	0.158897		1p_53371852_RP11-117D22_28	0.000944193	0.0163043	-0.0748394
G007021	G007021;RP1-202O8;"ENSG00000187017 | ENSG00000069812 | ENSG00000097021";"36 | 36 | 36";"espin | Transcription factor HES-2 (Hairy and enhancer of split 2). | Cytosolic acyl coenzyme A thioester hydrolase (EC 3.1.2.2) (Long chain acyl-CoA thioester hydrolase) (CTE-II) (CTE-IIa) (Brain acyl-CoA hydrolase) (Acyl-CoA thioesterase 7).";"83715 | 54626 | 11332";"ESPN | HES2 | BACH_HUMAN";	-0.0575996	-0.106139	-0.0687685		1p_54923172_RP5-1043G4_29	0.106091	-0.000117304	-0.112059
G003280	G003280;RP4-650H14;"ENSG00000162401 | ENSG00000187017 | ENSG00000171680";"36 | 36 | 36";"putative NFkB activating protein isoform a | espin | Tumor necrosis factor receptor superfamily member 25 precursor (WSL-1 protein) (Apoptosis-mediating receptor DR3) (Apoptosis-mediating receptor TRAMP) (Death domain receptor 3) (WSL protein) (Apoptosi";"57449 | 83715 | 8718";"NP_065682.2 | ESPN | TNFRSF25";	0.147388	0.48475	0.0888473		1p_56661306_RP4-710M16_30	-0.119119	-0.0370434	0.102852
G006643	G006643;RP4-650H14;"ENSG00000171680 | ENSG00000187017 | ENSG00000162401";"36 | 36 | 36";"Tumor necrosis factor receptor superfamily member 25 precursor (WSL-1 protein) (Apoptosis-mediating receptor DR3) (Apoptosis-mediating receptor TRAMP) (Death domain receptor 3) (WSL protein) (Apoptosi | espin | putative NFkB activating protein isoform a";"8718 | 83715 | 57449";"TNFRSF25 | ESPN | NP_065682.2";	0.335682	0.058294	0.0802598		1p32.1_58933345_RP4-592A1_TACSTD2	0.103598	0.0794002	0.0450335
G004700	G004700;RP11-58A11;"ENSG00000194640 | ENSG00000162408 | ENSG00000171680 | ENSG00000173662 | ENSG00000162413 | ENSG00000162401 | ENSG00000187017";"36 | 36 | 36 | 36 | 36 | 36 | 36";"null | Nucleolar protein 9. | Tumor necrosis factor receptor superfamily member 25 precursor (WSL-1 protein) (Apoptosis-mediating receptor DR3) (Apoptosis-mediating receptor TRAMP) (Death domain receptor 3) (WSL protei…	-0.0287805	-0.183305	0.166763		1p32_59095746_RP11-63G10_JUN	-0.0508677	0.00966654	0.0820944
G006951	G006951;RP1-126A5;"ENSG00000041988 | ENSG00000116273 | ENSG00000173662 | ENSG00000007923 | ENSG00000162413";"36 | 28 | 36 | 36 | 36";"THAP domain protein 3. | PHD finger protein 13. | Taste receptor type 1 member 1 precursor (G-protein coupled receptor 70) (Gm148). | DnaJ (Hsp40) homolog	0.406685	0.138453	0.189569		1p_60092403_RP11-37M11_31	-0.0139146	-0.0185631	0.0945497
G007690	G007690;RP11-242F24;"ENSG00000171735 | ENSG00000007923";"36 | 36";"calmodulin-binding transcription activator 1 | DnaJ (Hsp40) homolog	0.00792312	0.226801	0.192352		1p_62293429_RP4-662P1_32	0.594292	0.378864	0.422051
G004759	G004759;RP11-312B8;"ENSG00000171735";"36";"calmodulin-binding transcription activator 1";"null";"CAMTA1";	0.130078	0.358884	0.200018		1p_64365629_RP4-537F10_33	0.101726	-0.0740706	0.0726359
G007719	G007719;RP11-334N17;"ENSG00000171735";"36";"calmodulin-binding transcription activator 1";"null";"CAMTA1";	0.428892	0.158515	0.091013		1p_66865646_RP4-759M20_34	-0.075093	0.0867815	0.098871
G007152	G007152;RP5-1014E24;"ENSG00000171735 | ENSG00000175861";"36 | 36";"calmodulin-binding transcription activator 1 | null";"null | null";"CAMTA1 | Q8N7E4_HUMAN";	0.0417684	-0.110943	0.016375		1p31_67368483_RP4-609E1_ARHI	0.0835058	-0.0530944	-0.0445854
G000093	G000093;RP3-438L4;"ENSG00000171735";"36";"calmodulin-binding transcription activator 1";"null";"CAMTA1";	0.11391	-0.0745541	-0.429906		1p31.2_68096566_RP5-975D15_GADD45A	0.0630578	-0.0392728	0.00667189
G006994	G006994;RP3-505B13;"ENSG00000195202 | ENSG00000199278 | ENSG00000171735";"36 | 36 | 36";"null | null | calmodulin-binding transcription activator 1";"null | null | null";"null | null | CAMTA1";	0.123754	0.333207	0.292016		1p_68970908_RP5-1033K19_35	0.0249364	0.017557	0.0102841
G004609	G004609;RP3-453P22;"ENSG00000171735";"36";"calmodulin-binding transcription activator 1";"null";"CAMTA1";	-0.0742504	-0.30734	-0.138128		1p_70227163_RP5-944F13_36	-0.0360245	0.00843096	0.0756725
G006992	G006992;RP4-549F15;"ENSG00000171735";"36";"calmodulin-binding transcription activator 1";"null";"CAMTA1";	0.359214	0.0372811	0.155247		1p_72278991_RP11-175G14_37	0.0019515	-0.0681993	0.0844394
G007150	G007150;RP5-1045M14;"ENSG00000171735";"36";"calmodulin-binding transcription activator 1";"null";"CAMTA1";	-0.251874	-0.0620025	0.113694		1p_73977027_RP4-716B13_38	-0.0520027	0.0339271	0.0472175
G007551	G007551;RP11-92O17;"ENSG00000171735";"36";"calmodulin-binding transcription activator 1";"null";"CAMTA1";	0.426432	0.16188	0.161525		1p_75559265_RP11-25F16_39	0.250211	-0.0185267	0.0658526
G000003	G000003;RP11-338N10;"ENSG00000049247 | ENSG00000049245 | ENSG00000049246 | ENSG00000171735";"36 | 36 | 28 | 36";"Urotensin-2 precursor (Urotensin-II) (U-II) (UII). | Vesicle-associated membrane protein 3 (VAMP-3) (Synaptobrevin-3) (Cellubrevin) (CEB). | Period circadian protein 3 (hPER3). | calmodulin-binding transcription activator 1";"10911 | 9341 | 8863 | null";"UTS2 | VAMP3 | PER3 | CAMTA1";	-0.0437966	-0.152144	-0.144277		1p31.1_75900000_RP11-87O11_NA	0.0836528	-0.0262497	-0.019941
G007058	G007058;RP5-892F13;"ENSG00000049249 | ENSG00000190310";"36 | 36";"Tumor necrosis factor receptor superfamily member 9 precursor (4-1BB ligand receptor) (T-cell antigen 4-1BB homolog) (T-cell antigen ILA) (CD137 antigen). | null";"3604 | null";"TNFRSF9 | null";	0.187119	0.115022	0.0958893		1p31.1_76400000_RP11-262K24_ASB17;MSH4	-0.0624116	-0.016417	0.0749691
G007365	G007365;CTD-2522D23;;;;;;	0.133845	0.378783	0.218791		1p31.1_76700000_RP11-13J14_NA	0.225752	0.052918	0.0211362
G007858	G007858;RP11-478I22;"ENSG00000116285 | ENSG00000200344 | ENSG00000116288 | ENSG00000191015 | ENSG00000177686";"36 | 36 | 36 | 36 | 36";"Mitogen-inducible gene 6 protein (Mig-6). | null | DJ-1 protein (Oncogene DJ1). | null | null";"54206 | null | 11315 | null | null";"MIG6_HUMAN | null | PARK7 | null | null";	-0.0196929	0.226868	0.107456		1p31.1_77100000_RP11-286H10_NA	-0.0860894	-0.0413939	0.0128145
G004793	G004793;RP11-431K24;"ENSG00000200975 | ENSG00000189889";"36 | 36";"null | null";"null | null";"null | null";	0.43153	0.23171	0.122172		1p31.1_77400000_RP11-64N3_NA	-0.0806553	0.0840304	0.0149452
G007662	G007662;RP11-141M15;"ENSG00000187659 | ENSG00000200023 | ENSG00000191267 | ENSG00000162426 | ENSG00000142599 | ENSG00000192532";"28 | 36 | 36 | 36 | 36 | 36";"null | null | null | Proton-associated sugar transporter A (PAST-A) (Deleted in neuroblastoma 5 protein) (DNb-5). | arginine-glutamic acid dipeptide (RE) repeats | null";"54744 | null | null | null | 473 | null";"null | null | null | PASTA_…	-0.433607	-0.265818	-0.248044		1p_77500161_RP4-739M21_40	-0.0458239	-0.00581901	0.0549483
G004856	G004856;RP11-1017A6;;;;;;	-0.209625	-0.165241	-0.207244		1p31.1_77700000_RP11-363H12_PIGK	0.177074	-0.0375316	0.0517078
G007143	G007143;RP5-1115A15;"ENSG00000142599";"36";"arginine-glutamic acid dipeptide (RE) repeats";"473";"RERE";	0.21966	0.0415445	-0.0444107		1p31.1_78000000_RP11-40C18_AK5;DKFZP564I	0.101716	0.0391689	-0.0584083
G007534	G007534;RP11-3J23;"ENSG00000142599";"36";"arginine-glutamic acid dipeptide (RE) repeats";"473";"RERE";	0.0953526	0.386805	0.111394		1p31.1_78400000_RP11-181C21_NA	-0.087231	0.0516607	0.0455674
G007100	G007100;RP4-633I8;"ENSG00000142599 | ENSG00000187814 | ENSG00000193702";"36 | 36 | 36";"arginine-glutamic acid dipeptide (RE) repeats | null | null";"473 | null | null";"RERE | null | null";	0.195443	-0.0844167	-0.0989681		1p31.1_78800000_RP11-472F19_MGC27382	-0.108706	0.052918	0.0617679
G007572	G007572;RP11-185B14;;;;;;	-0.00215303	-0.0496092	0.0733427		1p31.1_78900000_RP11-183M13_MGC27382	0.0961332	-0.0991131	0.0441821
G007009	G007009;RP3-477M7;"ENSG00000196065 | ENSG00000183445 | ENSG00000193432 | ENSG00000201725 | ENSG00000074800 | ENSG00000131686";"36 | 28 | 36 | 36 | 36 | 36";"null | null | null | null | Alpha enolase (EC 4.2.1.11) (2-phospho-D-glycerate hydro-lyase) (Non- neural enolase) (NNE) (Enolase 1) (Phosphopyruvate hydratase) (C-myc promoter-binding protein) (MBP-1) (MPB-1) (Plasminogen-bindin | Carbonic an…	-0.0193134	0.00595734	0.0823914		1p31.1_79300000_RP11-143H12_ETL	-0.270409	0.188741	-0.0202788
G007104	G007104;RP5-963K15;"ENSG00000074800 | ENSG00000180758 | ENSG00000197241 | ENSG00000142583 | ENSG00000199750 | ENSG00000195452";"36 | 36 | 36 | 36 | 36 | 36";"Alpha enolase (EC 4.2.1.11) (2-phospho-D-glycerate hydro-lyase) (Non- neural enolase) (NNE) (Enolase 1) (Phosphopyruvate hydratase) (C-myc promoter-binding protein) (MBP-1) (MPB-1) (Plasminogen-bindin | null | intestinal facilitative glucose…	-0.0544905	-0.0466461	-0.0289653		1p_79341680_RP11-143H12_41	-0.0666199	0.0294281	0.0112537
G001348	G001348;RP11-484P7;;;;;;	0.118134	0.0261666	0.0563367		1p31.1_79600000_RP11-171B15_NA	-0.0978855	-0.0426537	0.00686255
G000094	G000094;RP3-510D11;"ENSG00000049239";"36";"GDH/6PGL endoplasmic bifunctional protein precursor [Includes: Glucose 1-dehydrogenase (EC 1.1.1.47) (Hexose-6-phosphate dehydrogenase); 6- phosphogluconolactonase (EC 3.1.1.31) (6PGL)].";"9563";"H6PD";	0.478995	0.196953	0.254336		1p31.1_80000000_RP11-454G24_NA	-0.0226176	-0.0522564	0.0471955
G006959	G006959;RP3-324M8;"ENSG00000171621";"36";"SPRY domain-containing SOCS box protein SSB-1";"80176";"NP_079382.2";	0.0229161	-0.0967868	0.161213		1p31.1_80400000_RP11-483I8_NA	0.0867621	0.052918	0.00602587
G007359	G007359;CTD-2510L9;"ENSG00000171621 | ENSG00000194784";"36 | 36";"SPRY domain-containing SOCS box protein SSB-1 | null";"80176 | null";"NP_079382.2 | null";	0.0324816	0.152313	0.137046		1p22.3_80700000_RP11-339A11_NA	0.200125	-0.0304294	0.0453307
G004640	G004640;RP5-1052J3;;;;;;	-0.304966	-0.307091	-0.170043		1p22.3_81000000_RP11-115A15_NA	0.168541	-0.0711198	-0.158173
G004393	G004393;RP11-558F24;"ENSG00000171608 | ENSG00000171603 | ENSG00000179840";"36 | 28 | 36";"Phosphatidylinositol-4	0.0329769	0.274679	0.203323		1p22.3_81500000_RP11-393P15_NA	0.0872931	-0.0343292	0.0703645
G004710	G004710;RP11-84A14;"ENSG00000190358 | ENSG00000178585 | ENSG00000171603 | ENSG00000162441 | ENSG00000202415 | ENSG00000173614";"36 | 28 | 28 | 36 | 36 | 28";"null | Beta-catenin-interacting protein 1 (Inhibitor of beta-catenin and Tcf- 4). | Calsyntenin-1 precursor. | leucine zipper and CTNNBIP1 domain containing | null | Nicotinamide mononucleotide adenylyltransferase 1 (EC 2.7.7.1) (NMN adenyly…	-0.00610073	0.141698	0.145449		1p22.3_82000000_RP11-159J16_NA	0.136325	-0.0968201	-0.01213
G007993	G007993;RP11-807G9;"ENSG00000197239 | ENSG00000162444 | ENSG00000173614";"36 | 36 | 28";"null | Retinoid-binding protein 7 (Cellular retinoic acid-binding protein 4) (CRBP4) (Cellular retinoic acid-binding protein IV) (CRABP-IV). | Nicotinamide mononucleotide adenylyltransferase 1 (EC 2.7.7.1) (NMN adenylyltransferase 1).";"null | 116362 | 64802";"null | RBP7 | NMNAT1";	-0.188305	-0.429181	-0.0955591		1p22.3_82300000_RP11-100D1_LPHH1	0.045774	-0.0378324	0.0103999
G007901	G007901;RP11-496H15;"ENSG00000162444 | ENSG00000197239 | ENSG00000130939";"36 | 36 | 36";"Retinoid-binding protein 7 (Cellular retinoic acid-binding protein 4) (CRBP4) (Cellular retinoic acid-binding protein IV) (CRABP-IV). | null | Ubiquitin conjugation factor E4 B (Ubiquitin-fusion degradation protein 2) (Homozygously deleted in neuroblastoma-1).";"116362 | null | 10277";"RBP7 | null | UBE4B";	-0.0958759	-0.191924	-0.124058		1p22.3_82600000_RP11-563M18_NA	0.115205	0.070215	0.180099
G000095	G000095;RP4-575L21;"ENSG00000130939 | ENSG00000201746 | ENSG00000189475";"36 | 36 | 36";"Ubiquitin conjugation factor E4 B (Ubiquitin-fusion degradation protein 2) (Homozygously deleted in neuroblastoma-1). | null | null";"10277 | null | null";"UBE4B | null | null";	0.0342944	0.536564	0.248237		1p22.3_82800000_RP11-398N17_NA	-0.0562412	0.0171017	0.10956
G007821	G007821;RP11-420G9;"ENSG00000130939 | ENSG00000192114 | ENSG00000192480 | ENSG00000199562 | ENSG00000054523";"36 | 36 | 36 | 36 | 28";"Ubiquitin conjugation factor E4 B (Ubiquitin-fusion degradation protein 2) (Homozygously deleted in neuroblastoma-1). | null | null | null | Kinesin-like protein KIF1B (Klp).";"10277 | null | null | null | 23095";"UBE4B | null | null | null | KIF1B";	0.126767	0.312971	0.264487		1p_82825398_RP11-398N17_42	-0.137628	0.0387601	0.0800344
G004625	G004625;RP4-736L20;"ENSG00000175279 | ENSG00000054523 | ENSG00000142657";"28 | 28 | 28";"Cortistatin precursor [Contains: Cortistatin-29; Cortistatin-17]. | Kinesin-like protein KIF1B (Klp). | 6-phosphogluconate dehydrogenase	0.117554	0.330097	0.226293		1p22.3_83200000_RP11-680K19_NA	-0.136987	0.0226366	0.0278996
G003306	G003306;RP5-1113E3;"ENSG00000160049 | ENSG00000142655 | ENSG00000175279";"36 | 36 | 28";"DNA fragmentation factor alpha subunit (DNA fragmentation factor 45 kDa subunit) (DFF-45) (Inhibitor of CAD) (ICAD). | Peroxisomal membrane protein PEX14 (Peroxin-14) (Peroxisomal membrane anchor protein PEX14) (PTS1 receptor docking protein). | Cortistatin precursor [Contains: Cortistatin-29; Cortistatin-17]…	-0.430204	-0.334346	-0.24659		1p22.3_83600000_RP11-170N11_NA	-0.0993306	0.0835534	-0.057733
G007609	G007609;RP11-108G8;"ENSG00000193894 | ENSG00000142655 | ENSG00000130940";"36 | 36 | 36";"null | Peroxisomal membrane protein PEX14 (Peroxin-14) (Peroxisomal membrane anchor protein PEX14) (PTS1 receptor docking protein). | Probable transcription factor CST (Castor-related protein).";"null | 5195 | 54897";"null | PEX14 | CST_HUMAN";	-0.16088	-0.447589	-0.184553		1p22.3_83800000_RP11-60P19_NA	0.201169	-0.0698642	-0.0244451
G007097	G007097;RP4-734G22;"ENSG00000193894 | ENSG00000130940 | ENSG00000142655";"36 | 36 | 36";"null | Probable transcription factor CST (Castor-related protein). | Peroxisomal membrane protein PEX14 (Peroxin-14) (Peroxisomal membrane anchor protein PEX14) (PTS1 receptor docking protein).";"null | 54897 | 5195";"null | CST_HUMAN | PEX14";	0.277795	-0.26388	-0.160847		1p22.3_84100000_RP11-98D9_NA	-0.163376	-0.0165684	-0.108997
G007834	G007834;RP11-433H24;;;;;;	-0.0568409	0.219147	0.309617		1p_84136802_RP11-338F23_43	-0.202524	-0.000719424	-0.08172
G000096	G000096;RP4-635E18;"ENSG00000198793 | ENSG00000009724 | ENSG00000120948 | ENSG00000171824 | ENSG00000116649";"36 | 36 | 36 | 36 | 28";"FKBP12-rapamycin complex-associated protein (FK506-binding protein 12- rapamycin complex-associated protein 1) (Rapamycin target protein) (RAPT1) (Mammalian target of rapamycin) (MTOR). | Mannan-binding lectin serine protease 2 precursor (EC 3.4.21.104) (Mannose-b…	0.491386	0.488361	0.233297		1p22.3_84300000_RP11-413G15_NA	-0.22937	-0.0983499	-0.189813
G003357	G003357;RP11-99P18;"ENSG00000198793 | ENSG00000171819 | ENSG00000193002";"36 | 36 | 36";"FKBP12-rapamycin complex-associated protein (FK506-binding protein 12- rapamycin complex-associated protein 1) (Rapamycin target protein) (RAPT1) (Mammalian target of rapamycin) (MTOR). | Angiopoietin-related protein 7 precursor (Angiopoietin-like 7) (Angiopoietin-like factor) (Cornea-derived transcript 6 pro…	0.00200598	0.117179	0.0935311		1p22.3_84500000_RP11-415P10_NA	-0.0828899	-0.070212	0.0732413
G007035	G007035;RP4-647M16;"ENSG00000171819 | ENSG00000195636 | ENSG00000200861 | ENSG00000198793";"36 | 36 | 36 | 36";"Angiopoietin-related protein 7 precursor (Angiopoietin-like 7) (Angiopoietin-like factor) (Cornea-derived transcript 6 protein). | null | null | FKBP12-rapamycin complex-associated protein (FK506-binding protein 12- rapamycin complex-associated protein 1) (Rapamycin target protein) (RAP…	0.0731388	0.425712	0.202481		1p22_84818027_RP11-234D19_BCL10;gm117	0.101726	-0.0581156	0.0456642
G004629	G004629;RP4-796F18;"ENSG00000120942";"36";"transitional epithelia response protein";"29914";"NP_037451.1";	0.268002	-0.128781	0.105357		1p22_84818027_RP11-234D19_Bcl10;gm117	0.173903	-0.119715	0.089039
G007658	G007658;RP11-149P14;"ENSG00000162489";"36";"Novel protein (Fragment).";"null";"Q9UJD7_HUMAN";	0.118164	-0.227809	-0.0274482		1p22.3_85000000_RP11-82H13_PRKACB	-0.0400893	-0.0305557	0.0195011
G006966	G006966;RP1-69M21;"ENSG00000162489";"36";"Novel protein (Fragment).";"null";"Q9UJD7_HUMAN";	-0.0299994	0.0119178	0.111686		1p22.3_85200000_RP11-30M11_RPF1	-0.154212	0.00605092	0.0253427
G000097	G000097;RP4-539L13;"ENSG00000162489";"36";"Novel protein (Fragment).";"null";"Q9UJD7_HUMAN";	0.0727131	-0.0563617	0.178097		1p_85339997_RP4-604P14_44	0.101726	-0.0785671	0.0478733
G006975	G006975;RP3-330O12;"ENSG00000162490 | ENSG00000116661 | ENSG00000116663 | ENSG00000116670 | ENSG00000132879";"36 | 28 | 28 | 28 | 28";"null | F-box only protein 2. | F-box only protein 6 (F-box/G-domain protein 2). | Mitotic spindle assembly checkpoint protein MAD2B (MAD2-like 2) (hREV7). | F-box only protein 44 (F-box protein FBX30) (F-box/G-domain protein 3).";"374946 | 26232 | 26270 | 10459 | …	0.229811	0.164465	0.126349		1p22.3_85800000_RP11-507C22_NYD-SP29; MC	0.0469972	-0.0911342	0.0309623
G003865	G003865;RP11-56N19;"ENSG00000116670 | ENSG00000116661 | ENSG00000132879 | ENSG00000116663 | ENSG00000177553 | ENSG00000011021 | ENSG00000177000 | ENSG00000162490 | ENSG00000177674";"28 | 28 | 28 | 28 | 36 | 28 | 28 | 36 | 36";"Mitotic spindle assembly checkpoint protein MAD2B (MAD2-like 2) (hREV7). | F-box only protein 2. | F-box only protein 44 (F-box protein FBX30) (F-box/G-domain protein 3). |…	-0.0496004	0.0871383	0.0872576		1p22.3_86300000_RP11-131L23_DDAH1	0.168845	-0.0613718	0.0636493
G002446	G002446;RP11-196P5;"ENSG00000116685 | ENSG00000199347 | ENSG00000201801 | ENSG00000177000 | ENSG00000194954 | ENSG00000083444 | ENSG00000195944 | ENSG00000177553 | ENSG00000175206 | ENSG00000120937 | ENSG00000011021";"36 | 36 | 36 | 28 | 36 | 36 | 36 | 36 | 36 | 36 | 28";"null | null | null | Methylenetetrahydrofolate reductase (EC 1.5.1.20). | null | Procollagen-lysine	0.035398	0.342251	0.226306		1p_86538437_RP4-722L13_45	-0.0521694	-0.0269262	0.000206337
G004635	G004635;RP5-934G17;"ENSG00000116685 | ENSG00000120937 | ENSG00000011021 | ENSG00000201801 | ENSG00000194954 | ENSG00000195944 | ENSG00000175206 | ENSG00000199347";"36 | 36 | 28 | 36 | 36 | 36 | 36 | 36";"null | Natriuretic peptides B precursor [Contains: Gamma-brain natriuretic peptide; Brain natriuretic peptide 32 (BNP-32)]. | Chloride channel protein 6 (ClC-6). | null | null | null | Atrial nat…	-0.0451622	-0.470067	-0.16026		1p22.2_86600000_RP11-193H16_NA	-0.0504257	0.0727874	0.0167347
G007138	G007138;RP5-1077B9;"ENSG00000116688 | ENSG00000083444 | ENSG00000189929 | ENSG00000191020 | ENSG00000116685 | ENSG00000202461 | ENSG00000116691";"36 | 36 | 36 | 36 | 36 | 36 | 36";"Transmembrane GTPase MFN2 (EC 3.6.5.-) (Mitofusin-2). | Procollagen-lysine	0.0716922	0.345576	0.283781		1p22.2_87000000_RP11-192G4_NA	0.0332494	-0.0241892	0.056287
G004272	G004272;RP11-426M1;"ENSG00000192093 | ENSG00000120949 | ENSG00000028137 | ENSG00000201135";"36 | 36 | 36 | 36";"null | Tumor necrosis factor receptor superfamily member 8 precursor (CD30L receptor) (Lymphocyte activation antigen CD30) (KI-1 antigen). | Tumor necrosis factor receptor superfamily member 1B precursor (Tumor necrosis factor receptor 2) (TNF-R2) (Tumor necrosis factor receptor type II…	0.318067	0.00992723	0.0838294		1p22.2_87400000_RP11-444C12_KIAA1229; CL	-0.0126564	-0.0223497	0.0546242
G004959	G004959;RP11-426M1;"ENSG00000120949 | ENSG00000192093 | ENSG00000201135 | ENSG00000028137";"36 | 36 | 36 | 36";"Tumor necrosis factor receptor superfamily member 8 precursor (CD30L receptor) (Lymphocyte activation antigen CD30) (KI-1 antigen). | null | null | Tumor necrosis factor receptor superfamily member 1B precursor (Tumor necrosis factor receptor 2) (TNF-R2) (Tumor necrosis factor receptor …	0.0300872	0.0120247	0.169932		1p22.2_87800000_RP11-277G24_NA	0.122083	-0.0144316	0.0393941
G007148	G007148;RP5-1118D24;"ENSG00000048707 | ENSG00000028137 | ENSG00000201212";"36 | 36 | 36";"vacuolar protein sorting 13D isoform 1 | Tumor necrosis factor receptor superfamily member 1B precursor (Tumor necrosis factor receptor 2) (TNF-R2) (Tumor necrosis factor receptor type II) (p75) (p80 TNF-alpha receptor) (CD120b) (Etanercept) | null";"55187 | 7133 | null";"VPS13D | TNFRSF1B | null";	0.0863718	-0.2302	-0.0520643		1p22.2_87900000_RP11-384B12_HS2ST1	0.141587	-0.052483	0.0586383
G007149	G007149;RP5-1190M18;"ENSG00000048707";"36";"vacuolar protein sorting 13D isoform 1";"55187";"VPS13D";	0.320803	0.0503791	-0.0537673		1p_88178162_RP5-1043L3_46	0.023775	0.00448808	0.0457441
G000098	G000098;RP4-636F13;"ENSG00000195080 | ENSG00000048707";"36 | 36";"null | vacuolar protein sorting 13D isoform 1";"null | 55187";"null | VPS13D";	-0.0672415	0.0653362	0.062784		1p22.2_88400000_RP11-442N6_NA	0.129342	-0.0343509	-0.0247741
G007041	G007041;RP5-888M10;"ENSG00000191131 | ENSG00000194313 | ENSG00000048707";"36 | 36 | 36";"null | null | vacuolar protein sorting 13D isoform 1";"null | null | 55187";"null | null | VPS13D";	0.0599906	0.267663	0.184155		1p22.2_88700000_RP11-60A14_NA	-0.244101	-0.0305936	0.0663218
G007935	G007935;RP11-514N2;"ENSG00000162496";"36";"Short-chain dehydrogenase/reductase 3 (EC 1.1.-.-) (Retinal short- chain dehydrogenase/reductase 1) (retSDR1) (DD83.1).";"9249";"DHRS3";	0.45262	0.228386	0.121746		1p22.2_88900000_RP11-480D2_NA	0.0935863	-0.0265665	0.0710043
G004804	G004804;RP11-474O21;"ENSG00000188984 | ENSG00000193469 | ENSG00000162496 | ENSG00000157330";"36 | 36 | 36 | 36";"null | null | Short-chain dehydrogenase/reductase 3 (EC 1.1.-.-) (Retinal short- chain dehydrogenase/reductase 1) (retSDR1) (DD83.1). | null";"null | null | 9249 | 93190";"NP_001013652.1 | null | DHRS3 | NP_689503.1";	0.155746	-0.090427	0.032391		1p22.2_89300000_RP11-427B20_NA	-0.174131	-0.00286168	0.0685286
G007133	G007133;RP5-1198H6;"ENSG00000157330 | ENSG00000116721 | ENSG00000116726";"36 | 36 | 36";"null | null | null";"93190 | 65121	0.0120252	-0.0825741	0.00941351		1p22.2_89600000_RP11-203A2_PRKCL2	0.704076	0.159449	-0.00226862
G007078	G007078;RP5-845O24;"ENSG00000187545 | ENSG00000120952 | ENSG00000116708 | ENSG00000116721";"36 | 36 | 36 | 36";"null | null | null | null";"343071	0.0296287	0.372639	0.238091		1p22.2_89800000_RP11-82K18_GTF2B	0.0539065	0.100779	0.0512336
G007557	G007557;RP11-90D15;;;;;;	0.341235	0.337394	0.031856		1p22.1_90300000_RP11-27A24_NA	0.183437	0.00289036	-0.007662
G007687	G007687;RP11-219C24;"ENSG00000182330 | ENSG00000157358 | ENSG00000191112 | ENSG00000200333";"36 | 36 | 36 | 36";"PRAME family member 8 | PRAME family member 9 | null | null";"441871	0.0045474	0.121035	-0.0962577		1p_90491660_RP11-413E1_47	0.206721	-0.0324643	0.000494294
G007944	G007944;RP11-584P2;"ENSG00000182330 | ENSG00000157358";"36 | 36";"PRAME family member 8 | PRAME family member 9";"441871	-0.331197	-0.219379	-0.35237		1p22.1_90500000_RP11-413E1_AD158	-0.147144	-0.00314367	0.0122187
G007631	G007631;RP11-133N1;"ENSG00000157358 | ENSG00000162494";"36 | 36";"PRAME family member 9 | LRRC38 protein (Fragment).";"343068	-0.219548	-0.258719	-0.148387		1p22.1_90700000_RP11-302M6_LRRC5	0.228698	0.0874706	-0.0698965
G004612	G004612;RP4-597A16;"ENSG00000162493 | ENSG00000162494 | ENSG00000189257";"36 | 36 | 36";"lung type-I cell membrane-associated glycoprotein isoform a | LRRC38 protein (Fragment). | null";"10630 | null | null";"NP_006465.3 | Q96B32_HUMAN | null";	0.142085	-0.136269	0.00827004		1p22 _91052673_RP11-47K11_CDC7L1	0.174328	-0.0606854	0.0944117
G007912	G007912;RP11-590E2;;;;;;	0.123798	0.413837	0.207904		1p22.1_91100000_RP11-297I23_NA	0.0135456	-0.00537216	0.00297174
G003672	G003672;RP5-1177E19;"ENSG00000116731";"36";"PR-domain zinc finger protein 2 (Retinoblastoma protein-interacting zinc-finger protein) (Zinc finger protein RIZ) (MTE-binding protein) (MTB-ZF) (GATA-3 binding protein G3B).";"7799";"PRDM2";	-0.227873	-0.305606	-0.198348		1p21_91188789_RP11-659J18_CDC7L1	-0.00996906	0.00178578	0.0992465
G007072	G007072;RP4-726F20;;;;;;	0.130663	0.39436	0.174638		1p21_91345746_RP11-618K21_TGFBR3	0.217351	-0.0825528	0.115761
G004648	G004648;RP5-1108H3;;;;;;	0.0198995	-0.181334	-0.141041		1p_91781365_RP4-665J23_48	0.101726	0.00012486	0.0679283
G006995	G006995;RP1-308I13;"ENSG00000195561";"36";"null";"null";"null";	-0.0259567	-0.184742	-0.0451207		1p22.1_92000000_RP11-304J20_NA	0.0513454	0.0183969	-0.00591476
G007736	G007736;RP11-344F13;;;;;;	0.293094	-0.200099	-0.115991		1p22.1_92300000_RP11-47K11_CDC7L1	-0.0449707	0.0118864	0.137379
G007115	G007115;RP4-704D23;"ENSG00000136091 | ENSG00000197225";"36 | 28";"null | null";"null | null";"null | null";	-0.0791821	-0.195486	-0.141905		1p22.1_92600000_RP11-324C23_TGFBR3	0.0924598	-0.0394879	0.0482455
G000004	G000004;RP11-285P3;"ENSG00000197225 | ENSG00000136091";"28 | 36";"null | null";"null | null";"null | null";	0.249853	0.0798173	0.12536		1p33-p32_92635529_RP11-324C23_TGFBR3 1.	-0.0977671	0.0120937	0.0772894
G007545	G007545;RP11-19M4;;;;;;	0.0857287	-0.0273039	-0.129896		1p33-p32_92667854_RP4-747K12_TGFBR3 2.	0.146824	-0.0389717	0.0551717
G007017	G007017;RP1-243L18;"ENSG00000132877";"36";"kazrin isoform D";"null";"NP_001018001.1";	0.418196	0.0985058	0.0748332		1p33-p32_92737809_RP11-488L9_TGFBR3 3.	0.0364717	0.00520381	0.00790085
G007014	G007014;RP3-410I8;"ENSG00000132877";"36";"kazrin isoform D";"null";"NP_001018001.1";	-0.0365065	-0.0778397	-0.0189746		1p22.1_92800000_RP11-371A23_BRDT; TGFBR3	-0.00797815	0.0174954	-0.0657367
G004632	G004632;RP5-864I18;"ENSG00000132877";"36";"kazrin isoform D";"null";"NP_001018001.1";	0.21083	0.465212	0.135282		1p22.1_93100000_RP11-163M2_FAP48; FLJ131	-0.000722001	0.0337335	0.0146454
G007746	G007746;RP11-227B14;"ENSG00000132877";"36";"kazrin isoform D";"null";"NP_001018001.1";	0.0158766	-0.0761302	0.0313619		1p22.1_93500000_RP11-330C7_EVI5	0.105442	-0.00309324	-0.0232505
G007785	G007785;RP11-408B19;"ENSG00000132877";"36";"kazrin isoform D";"null";"NP_001018001.1";	-0.0345363	0.237115	0.204889		1p22.1_93800000_RP11-430H15_M96	0.271493	-0.0742486	-0.107799
G006971	G006971;RP1-21O18;"ENSG00000181561 | ENSG00000175147 | ENSG00000189337 | ENSG00000198215 | ENSG00000181952 | ENSG00000132877 | ENSG00000171729";"36 | 36 | 36 | 36 | 36 | 36 | 36";"null | null | null | null | null | kazrin isoform D | Transmembrane protein 51.";"null | 200197 | null | null | null | null | 55092";"null | NP_872340.1 | NP_963922.1 | Q8N962_HUMAN | Q8N409_HUMAN | NP_001018001.1 | TM5…	0.012915	-0.2042	0.00610055		1p22.1_94166261_RP4-713B5 _DR1	-0.0509761	-0.0209766	0.00446498
G007083	G007083;RP5-903E17;"ENSG00000171729";"36";"Transmembrane protein 51.";"55092";"TM51_HUMAN";	0.133083	0.19937	0.259965		1p22.1_94200000_RP11-545E24_NA	-0.0690254	0.046707	-0.0094499
G000099	G000099;RP4-560M15;"ENSG00000142621";"36";"Novel protein (Fragment).";"null";"Q5JYW5_HUMAN";	0.157651	-0.0725565	0.178097		1p22.1_94400000_RP11-455C19_BCAR3	0.048109	0.0108239	0.031924
G006946	G006946;RP3-467K16;"ENSG00000162438 | ENSG00000142634 | ENSG00000142621";"28 | 36 | 36";"Caldecrin precursor (EC 3.4.21.2) (Chymotrypsin C). | EF-hand domain-containing protein 2 (Swiprosin-1). | Novel protein (Fragment).";"11330 | 79180 | null";"CTRC | EFHD2 | Q5JYW5_HUMAN";	-0.0125016	0.205606	0.298723		1p_94401389_RP5-1033H22_49	0.109036	-0.0302813	0.00444185
G003377	G003377;RP11-265F14;"ENSG00000132906 | ENSG00000116138 | ENSG00000142615 | ENSG00000162438";"36 | 36 | 36 | 28";"Caspase-9 precursor (EC 3.4.22.-) (CASP-9) (ICE-like apoptotic protease 6) (ICE-LAP6) (Apoptotic protease Mch-6) (Apoptotic protease activating factor 3) (APAF-3) [Contains: Caspase-9 subunit p35; Cas | DnaJ (Hsp40) homolog	-0.0741632	-0.264731	-0.0453907		1p22.1_94900000_RP11-78O9_ABCA4	0.105962	0.0068798	-0.0675907
G004621	G004621;RP4-680D5;"ENSG00000116786 | ENSG00000198031 | ENSG00000197312 | ENSG00000116771 | ENSG00000200449 | ENSG00000142635 | ENSG00000116138 | ENSG00000184298";"36 | 36 | 36 | 28 | 36 | 36 | 36 | 36";"PLEKHM2 protein (Fragment). | DNA-damage inducible protein 2 | regulatory solute carrier protein	-0.0750811	-0.137904	0.0127962		1p22.1_95100000_RP11-148B18_NA	0.267871	-0.0246879	0.0386408
G004958	G004958;RP11-254I4;;;;;;	-0.453785	-0.163748	0.000338726		1p21.3_95400000_RP11-86H7_NA	0.189143	-0.0039537	0.0593825
G004045	G004045;RP11-169K16;"ENSG00000171674 | ENSG00000162460 | ENSG00000162458 | ENSG00000065526 | ENSG00000162461 | ENSG00000197883 | ENSG00000116786 | ENSG00000179743";"36 | 36 | 36 | 36 | 36 | 36 | 36 | 36";"PREDICTED: similar to 40S ribosomal protein S16 | null | Filamin-binding LIM protein 1 (Filamin-binding LIM protein 1) (FBLP-1) (Mitogen-inducible 2 interacting protein) (MIG2-interacting protei…	0.178226	0.24332	0.207934		1p21.3_96000000_RP11-57H12_DKFZP566K023	-0.159018	-0.0461342	-0.0232547
G002960	G002960;RP1-134O19;"ENSG00000186683 | ENSG00000116809 | ENSG00000065526 | ENSG00000189710";"36 | 36 | 36 | 36";"null | Zinc finger and BTB domain containing protein 17 (Zinc finger protein 151) (Myc-interacting zinc finger protein) (Miz-1 protein). | Msx2-interacting protein (SPEN homolog) (SMART/HDAC1 associated repressor protein). | null";"null | 7709 | 23013 | null";"null | ZBTB17 | SPEN | nul…	0.0829711	0.373435	0.291071		1p_96137093_RP11-14O19_50	0.247425	-0.0593834	0.00826531
G007999	G007999;RP11-999E23;;;;;;	-0.194438	-0.476549	-0.106221		1p_97391750_RP11-122C9_51	0.280408	-0.0425731	-0.0618602
G007725	G007725;RP11-276H7;"ENSG00000142627";"36";"Ephrin type-A receptor 2 precursor (EC 2.7.1.112) (Tyrosine-protein kinase receptor ECK) (Epithelial cell kinase).";"1969";"EPHA2";	0.526331	0.145218	0.209634		1p_99492838_RP11-17C2_52	0.175808	-0.05448	0.034011
G004624	G004624;RP4-733M16;"ENSG00000142632 | ENSG00000037637 | ENSG00000132881";"36 | 36 | 36";"Rho guanine nucleotide exchange factor (GEF) 19 | F-box only protein 42. | null";"128272 | 54455 | 79363";"ARHGEF19 | FBXO42 | NP_112169.1";	0.380859	0.141801	0.147916		1p21_100113793_RP11-109M16_CDC14A	0.0643544	-0.0358768	0.106708
G007810	G007810;RP11-430L17;"ENSG00000187144 | ENSG00000055070 | ENSG00000173609 | ENSG00000037637";"36 | 36 | 36 | 36";"null | putative MAPK activating protein PM20	-0.0197433	0.270472	0.286914		1p21_100113794_RP11-109M16_CDC14A	0.0896118	-0.0448439	0.0539938
G007092	G007092;RP4-798A10;"ENSG00000200811 | ENSG00000157191 | ENSG00000194834 | ENSG00000080947";"36 | 36 | 36 | 36";"null | Adaptin ear-binding coat-associated protein 2 (NECAP-2). | null | null";"null | 55707 | null | null";"null | NECP2_HUMAN | null | Q8IVE0_HUMAN";	-0.0219044	-0.130244	-0.0538568		1p32_100362695_RP11-86F24_VCAM1	-0.025301	-0.0478091	0.025177
G000005	G000005;RP11-45I3;"ENSG00000179571 | ENSG00000194834 | ENSG00000080947 | ENSG00000201556 | ENSG00000194205 | ENSG00000200811 | ENSG00000197511 | ENSG00000189788 | ENSG00000195746";"36 | 36 | 36 | 36 | 36 | 36 | 36 | 36 | 36";"NBG (Fragment). | null | null | null | null | null | null | null | null";"null | null | null | null | null | null | null | null | null";"Q8IX83_HUMAN | null | Q8IVE0_HUMAN |…	0.117622	0.942189	0.133922		1p_100735398_RP11-413P11_53	0.03021	0.0470669	0.0691364
G007037	G007037;RP5-875O13;"ENSG00000201556 | ENSG00000189788 | ENSG00000195746 | ENSG00000197511 | ENSG00000179571 | ENSG00000194205";"36 | 36 | 36 | 36 | 36 | 36";"null | null | null | null | NBG (Fragment). | null";"null | null | null | null | null | null";"null | null | null | Q8NA34_HUMAN | Q8IX83_HUMAN | null";	-0.0963831	-0.198275	0.0155234		1p32-p31_101972404_RP11-86F24_VCAM1	-0.0150497	-0.121939	0.0297236
G003258	G003258;RP1-163M9;"ENSG00000116219 | ENSG00000157819 | ENSG00000192642 | ENSG00000189092 | ENSG00000200498 | ENSG00000186715 | ENSG00000194433";"36 | 36 | 36 | 36 | 36 | 28 | 36";"null | Putative eukaryotic translation initiation factor 1A (eIF-1A) (eIF- 4C). | null | null | null | Hepatocyte growth factor-like protein homolog (Fragment). | null";"null | 9086 | null | 388692 | null | null | null"…	-0.200016	-0.181087	-0.272073		1p_102238978_RP11-421L21_54	-0.0341729	-0.0200199	0.0183497
G007587	G007587;RP11-108M9;"ENSG00000196690 | ENSG00000199234 | ENSG00000182454 | ENSG00000058453 | ENSG00000195843 | ENSG00000194842 | ENSG00000199554 | ENSG00000195055 | ENSG00000195712";"28 | 36 | 36 | 36 | 36 | 36 | 36 | 36 | 36";"null | null | null | ciliary rootlet coiled-coil	-0.10354	0.0990923	0.0330822		1p_106802793_RP11-90H3_56	0.065165	0.0407419	0.074928
G000100	G000100;RP1-37C10;"ENSG00000058453 | ENSG00000117115 | ENSG00000117118 | ENSG00000159363 | ENSG00000117122";"36 | 28 | 36 | 36 | 36";"ciliary rootlet coiled-coil	0.296122	0.166589	0.197326		1p_108085684_RP5-1077K16_57	-0.00165598	0.004517	0.0163921
G007802	G007802;RP11-380J14;"ENSG00000142619 | ENSG00000159339 | ENSG00000142623";"28 | 28 | 28";"Protein-arginine deiminase type III (EC 3.5.3.15) (Peptidylarginine deiminase III). | Protein-arginine deiminase type IV (EC 3.5.3.15) (Peptidylarginine deiminase IV) (HL-60 PAD). | Protein-arginine deiminase type I (EC 3.5.3.15) (Peptidylarginine deiminase I).";"51702 | 23569 | 29943";"PADI3 | PADI4 | PADI1…	0.250625	-0.0577993	0.0503243		1p_110094787_RP4-667F15_58	0.0145584	-0.0215202	0.0208639
G006960	G006960;RP1-20B21;"ENSG00000198080 | ENSG00000159339 | ENSG00000179051 | ENSG00000197996";"36 | 28 | 36 | 36";"null | Protein-arginine deiminase type IV (EC 3.5.3.15) (Peptidylarginine deiminase IV) (HL-60 PAD). | RCC2 protein (Telophase disk protein of 60 kDa) (RCC1-like protein TD- 60). | Peptidylarginine deiminase type VI (EC 3.5.3.15) (Peptidylarginine deiminase type 6).";"null | 23569 | 5592…	0.0163517	-0.0569675	0.17262		1p_111512017_RP11-284N8_59	0.428866	-0.00789684	0.117875
G004735	G004735;RP11-190J18;"ENSG00000074964";"36";"Rho guanine nucleotide exchange factor (GEF) 10-like isoform 1";"55160";"NP_060595.3";	0.0992173	0.332695	0.26758		1p_113475972_RP4-770C6_60	0.0645952	-0.0340911	0.0401625
G007843	G007843;RP11-473A10;"ENSG00000074964";"36";"Rho guanine nucleotide exchange factor (GEF) 10-like isoform 1";"55160";"NP_060595.3";	0.324352	-0.0819247	0.111705		1p13_114089864_RP5-1000E10_NRAS;AMPD1	0.0823043	-0.0469489	-0.00493047
G004630	G004630;RP4-797K12;"ENSG00000198418 | ENSG00000117148";"36 | 36";"null | actin like protein";"null | 81569";"null | NP_110439.1";	0.414687	0.155768	0.105861		1p13.2_114132411_RP4-778a5_NRAS	0.0223199	-0.0276649	-0.0586455
G007088	G007088;RP4-732F8;"ENSG00000197726";"36";"PREDICTED: hypothetical protein XP_498432";"null";"XP_499561.1";	0.506316	0.0730874	0.153331		1p_115020790_RP5-1037B23_61	0.101157	0.00702799	0.0313213
G007066	G007066;RP4-685N8;;;;;;	0.182664	0.423356	0.187565		1p_116272256_RP4-663N10_62	0.133332	-0.0468755	0.0771802
G007840	G007840;RP11-387P17;;;;;;	0.186467	0.361635	0.22677		1p_117937979_RP11-27K13_63	0.197777	-0.0559059	0.0559644
G007941	G007941;RP11-658E23;;;;;;	0.485726	0.316169	0.0607867		1p_119317927_RP5-881A21_64	-0.00842891	-0.0176636	0.0817499
G000006	G000006;RP11-174G17;"ENSG00000117154";"36";"immunoglobin superfamily	0.145828	0.494047	0.294999		1p_120146544_RP11-418J17_65	0.484279	0.0133617	0.0766304
G007526	G007526;RP11-14K12;;;;;;	0.445321	-0.0287243	0.116013		1q_143455162_RP11-326G21_66	0.0977276	-0.0454157	-0.0401337
G007683	G007683;RP11-249D14;"ENSG00000117154";"36";"immunoglobin superfamily	0.396163	0.141578	0.145718		1q21_143768209_RP11-533N14_BCL9;ACP6	-0.0920283	-0.00308797	0.0300791
G007060	G007060;RP4-655K7;"ENSG00000117154";"36";"immunoglobin superfamily	0.179785	0.364973	0.0890363		1q_144344448_RP4-706A17_67	-0.0460377	0.0290958	-0.0101782
G004791	G004791;RP11-422P22;"ENSG00000179023 | ENSG00000124854";"36 | 36";"null | PREDICTED: similar to Putative dynein light chain protein DJ8B22.1";"127707 | 391012";"NP_689588.1 | XP_372768.1";	0.0660335	-0.00540796	0.0199408		1q_146212966_RP11-301M17_68	0.0589488	-0.0257402	-0.0218693
G007025	G007025;RP1-8B22;"ENSG00000124854";"36";"PREDICTED: similar to Putative dynein light chain protein DJ8B22.1";"391012";"XP_372768.1";	0.0414873	-0.125762	-0.00799423		1q21q23_147351316_RP11-196G18_H2BFQ; SF3	0.0673657	-0.0848496	-0.113602
G004607	G004607;RP3-394P21;"ENSG00000009709";"28";"Paired box protein Pax-7 (HUP1).";"5081";"PAX7";	0.256985	0.33734	0.236343		1q_149490953_RP11-98D18_69	0.103463	0.0186379	-0.0085494
G007989	G007989;RP11-1142F7;;;;;;	0.261376	0.376192	0.242156		1q_151536526_RP11-216N14_70	0.222337	-0.0510241	-0.0128786
G003711	G003711;RP11-128M10;"ENSG00000159423";"36";"Delta-1-pyrroline-5-carboxylate dehydrogenase	0.0697095	0.152032	0.288546		1q_152659923_RP11-307C12_71	0.146079	-0.00071046	-0.0523031
G007959	G007959;RP11-998A17;;;;;;	0.143654	0.444871	0.260954		1q_153948562_RP11-172I6_72	0.0895143	0.0262369	-0.114044
G006955	G006955;RP1-93P18;"ENSG00000169991 | ENSG00000159423";"36 | 36";"Novel protein (Fragment). | Delta-1-pyrroline-5-carboxylate dehydrogenase	0.365606	0.127783	0.363579		1q21_155254125_RP11-217A12_IRTA2	0.101726	0.144565	0.130494
G000101	G000101;RP4-540O3;"ENSG00000169991";"36";"Novel protein (Fragment).";"null";"Q9H7K0_HUMAN";	-0.0317849	0.141334	0.255073		1q_157537025_RP11-190A12_73	0.184321	0.0271451	-0.0691271
G007129	G007129;RP5-1126H10;"ENSG00000127481";"36";"retinoblastoma-associated factor 600";"23352";"NP_065816.1";	0.118861	0.0323681	0.0738967		1q21_158957549_RP11-122G18_PGL3	0.101726	-0.0519708	0.0700346
G006952	G006952;RP1-43E13;"ENSG00000127481 | ENSG00000127463";"36 | 36";"retinoblastoma-associated factor 600 | null";"23352 | 23065";"NP_065816.1 | NP_055862.1";	0.191345	0.340938	0.179278		1q_159144225_RP11-5K23_74	0.324373	-0.0203036	-0.011129
G003609	G003609;RP4-657E11;"ENSG00000040487 | ENSG00000194496 | ENSG00000196124 | ENSG00000053372 | ENSG00000200403 | ENSG00000077549 | ENSG00000053371 | ENSG00000162482 | ENSG00000188838 | ENSG00000127463";"36 | 36 | 36 | 36 | 36 | 28 | 28 | 36 | 36 | 36";"PQ loop repeat containing 2 | null | null | mRNA turnover protein 4 homolog. | null | F-actin capping protein beta subunit (CapZ beta). | Aflatoxin B…	0.327445	0.165066	0.0973768		1q_160591925_RP11-430G6_75	0.207124	0.0388405	0.0528747
G007714	G007714;RP11-214J24;"ENSG00000195327 | ENSG00000077549";"36 | 28";"null | F-actin capping protein beta subunit (CapZ beta).";"null | 832";"null | CAPZB";	0.047569	0.28554	0.155487		1q_163177281_RP11-306I1_76	0.122244	-0.0445309	0.0414958
G006097	G006097;RP11-77N9;"ENSG00000195327 | ENSG00000077549 | ENSG00000189760 | ENSG00000201609 | ENSG00000189870";"36 | 28 | 36 | 36 | 36";"null | F-actin capping protein beta subunit (CapZ beta). | null | null | null";"null | 832 | null | null | null";"null | CAPZB | null | null | null";	0.233174	-0.118153	-0.00628313		1q_165626939_RP4-702J19_77	0.0385743	-0.052541	-0.0221722
G006350	G006350;RP11-77N9;"ENSG00000189870 | ENSG00000077549 | ENSG00000201609 | ENSG00000189760 | ENSG00000195327";"36 | 28 | 36 | 36 | 36";"null | F-actin capping protein beta subunit (CapZ beta). | null | null | null";"null | 832 | null | null | null";"null | CAPZB | null | null | null";	-0.00775073	-0.106232	-0.0275182		1q24_167269366_RP1-117P20_SELL	0.150472	0.0302059	0.25752
G007671	G007671;RP11-296A20;"ENSG00000201609 | ENSG00000077549 | ENSG00000189870 | ENSG00000189760";"36 | 28 | 36 | 36";"null | F-actin capping protein beta subunit (CapZ beta). | null | null";"null | 832 | null | null";"null | CAPZB | null | null";	0.367711	0.43028	0.161635		1q_167410855_RP1-97P20_78	0.152435	0.0549378	0.0675972
G004641	G004641;RP5-1056L3;"ENSG00000158747 | ENSG00000173436 | ENSG00000162542 | ENSG00000158748";"28 | 36 | 36 | 28";"Neuroblastoma suppressor of tumorigenicity 1 precursor (Zinc finger protein DAN) (N03). | C1orf151 protein (Fragment). | transmembrane and coiled-coil domains 4 | 5-hydroxytryptamine 6 receptor (5-HT-6) (Serotonin receptor 6).";"4681 | null | 255104 | 3362";"NBL1 | Q96G68_HUMAN | NP_859…	-0.137697	-0.444124	-0.145481		1q_169427057_RP11-277C14_79	-0.00350119	-0.00700354	0.0721702
G006977	G006977;RP1-301K23;"ENSG00000162542";"36";"transmembrane and coiled-coil domains 4";"255104";"NP_859070.2";	0.0531383	-0.168485	0.0186224		1q23_170115344_RP1-105D12_TNFSF6	0.390252	-0.0614359	0.0322414
G007527	G007527;RP11-91K11;"ENSG00000162542 | ENSG00000169914 | ENSG00000178828";"36 | 36 | 36";"transmembrane and coiled-coil domains 4 | OTU domain containing protein 3. | ring finger protein 186";"255104 | null | 54546";"NP_859070.2 | OTUD3_HUMAN | NP_061935.1";	0.364671	0.190113	0.111437		1q_172361560_RP3-433G19_80	-0.0503684	-0.0381089	0.0568519
G007797	G007797;RP11-460G22;"ENSG00000190644 | ENSG00000188257 | ENSG00000188784 | ENSG00000169914";"36 | 36 | 36 | 36";"null | Phospholipase A2	0.114598	0.230865	0.173223		1q24-25_172620701_RP5-1026E2_PAC 1026E2	0.0528089	-0.0037288	0.0657315
G007723	G007723;RP11-255G20;;;;;;	0.0985871	0.101611	0.236372		1q_173555339_RP11-415M14_81	-0.106876	0.0702389	0.0359031
G003552	G003552;RP1-169O23;"ENSG00000117215 | ENSG00000127472 | ENSG00000158786";"36 | 36 | 36";"Group IID secretory phospholipase A2 precursor (EC 3.1.1.4) (Phosphatidylcholine 2-acylhydrolase GIID) (GIID sPLA2) (PLA2IID) (sPLA(2)-IID) (Secretory-type PLA	-0.216544	-0.0817358	0.124315		1q_174666611_RP5-1026E2_82	0.0556381	0.0355148	0.113094
G004603	G004603;RP1-169O23;"ENSG00000117215 | ENSG00000158786 | ENSG00000127472";"36 | 36 | 36";"Group IID secretory phospholipase A2 precursor (EC 3.1.1.4) (Phosphatidylcholine 2-acylhydrolase GIID) (GIID sPLA2) (PLA2IID) (sPLA(2)-IID) (Secretory-type PLA	0.0493404	-0.138114	0.0336669		1q_177200170_RP11-12M5_83	0.0216526	-0.0749509	0.0383501
G007001	G007001;RP3-340N1;"ENSG00000158786 | ENSG00000162543 | ENSG00000187980";"36 | 36 | 36";"Group IIF secretory phospholipase A2 precursor (EC 3.1.1.4) (Phosphatidylcholine 2-acylhydrolase GIIF) (GIIF sPLA2) (sPLA(2)-IIF). | UBX domain-containing protein 3. | Novel protein (Fragment).";"64600 | 127733 | 391013";"PLA2G2F | UBXD3 | Q7M4M6_HUMAN";	-0.0198698	-0.119076	-0.0362016		1q25-q31_178491451_RP11-181K3_LAMC2	0.0142841	-0.0197829	0.0107462
G000102	G000102;RP4-745E8;"ENSG00000158816";"36";"null";"127731";"NP_653224.2";	0.413162	0.513361	0.178461		1q31_178637907_RP11-181K3_LAMC1; LAMC2	-0.0625305	-0.00397617	0.037663
G007077	G007077;RP4-749H3;;;;;;	0.235841	0.987261	0.535978		1q25-q31_178653535_Rp11-548N1_LAMC2	0.101726	-0.0529029	0.035773
G004783	G004783;RP11-401M16;"ENSG00000162545 | ENSG00000090432 | ENSG00000180059 | ENSG00000178728 | ENSG00000117245 | ENSG00000158825 | ENSG00000158828 | ENSG00000183114 | ENSG00000117242";"36 | 36 | 28 | 36 | 28 | 28 | 36 | 36 | 36";"calcium/calmodulin-dependent protein kinase II inhibitor 1 | null | null | null | Kinesin-like protein KIF17 (KIF3-related motor protein). | Cytidine deaminase (EC 3.5.4.5…	0.262182	0.373721	0.255518		1q_179545491_RP11-538D16_84	0.126274	0.0230116	0.00307047
G002978	G002978;RP5-930J4;"ENSG00000117245 | ENSG00000127483 | ENSG00000189410";"28 | 36 | 36";"Kinesin-like protein KIF17 (KIF3-related motor protein). | HP1-BP74 | Novel protein (Fragment).";"57576 | 50809 | 400745";"KIF17 | NP_057371.2 | Q6ZV89_HUMAN";	-0.196632	0.148262	0.153422		1q25_179988603_RP11-20H6_PRCA1	0.20376	-0.0746766	-0.0219336
G007630	G007630;RP11-190H11;"ENSG00000075151 | ENSG00000127483 | ENSG00000197827";"36 | 36 | 28";"Eukaryotic translation initiation factor 4 gamma 3 (eIF-4-gamma 3) (eIF-4G 3) (eIF4G 3) (eIF-4-gamma II) (eIF4GII). | HP1-BP74 | null";"8672 | 50809 | null";"EIF4G3 | NP_057371.2 | null";	0.0868943	0.496252	0.111619		1q_180571191_RP11-181K3_85	0.000370381	-0.00848052	-0.00872196
G007640	G007640;RP11-138J20;"ENSG00000075151";"36";"Eukaryotic translation initiation factor 4 gamma 3 (eIF-4-gamma 3) (eIF-4G 3) (eIF4G 3) (eIF-4-gamma II) (eIF4GII).";"8672";"EIF4G3";	0.00196933	-0.189033	-0.200757		1q25_182026707_RP5-973M2_COX2 PTGS2	0.121269	0.00347686	0.00538483
G004805	G004805;RP11-487E1;"ENSG00000075151";"36";"Eukaryotic translation initiation factor 4 gamma 3 (eIF-4-gamma 3) (eIF-4G 3) (eIF4G 3) (eIF-4-gamma II) (eIF4GII).";"8672";"EIF4G3";	0.315124	0.223478	0.0115639		1q_182093727_RP4-768P8_86	0.091411	0.145159	0.182134
G007902	G007902;RP11-628K18;"ENSG00000075151";"36";"Eukaryotic translation initiation factor 4 gamma 3 (eIF-4-gamma 3) (eIF-4G 3) (eIF4G 3) (eIF-4-gamma II) (eIF4GII).";"8672";"EIF4G3";	-0.329127	-0.283817	-0.233567		1q_184208615_RP5-936P19_87	-0.0700996	0.0829045	0.0474158
G006961	G006961;RP3-329E20;"ENSG00000117298 | ENSG00000075151";"28 | 36";"Endothelin-converting enzyme 1 (EC 3.4.24.71) (ECE-1). | Eukaryotic translation initiation factor 4 gamma 3 (eIF-4-gamma 3) (eIF-4G 3) (eIF4G 3) (eIF-4-gamma II) (eIF4GII).";"1889 | 8672";"ECE1 | EIF4G3";	0.0494382	0.0728474	0.17931		1q_186740410_RP11-336D15_88	0.0669277	-0.0755482	-0.39083
G007127	G007127;RP5-1071N3;"ENSG00000117298";"28";"Endothelin-converting enzyme 1 (EC 3.4.24.71) (ECE-1).";"1889";"ECE1";	0.0182195	-0.137099	0.127821		1q_188226899_RP11-463J7_89	0.0284709	0.0209732	0.0886349
G004396	G004396;RP11-560O15;"ENSG00000182068";"36";"PREDICTED: similar to protein phosphatase 1	0.0322718	-0.248577	0.00759451		1q31_188295257_Rp11-886E5_RGS-2	-0.305702	-0.0377814	0.0841205
G004756	G004756;RP11-293F5;"ENSG00000162551 | ENSG00000076864 | ENSG00000191510 | ENSG00000183215 | ENSG00000187952 | ENSG00000142794";"36 | 28 | 36 | 36 | 36 | 36";"Alkaline phosphatase	0.217706	-0.208034	0.0574689		1q_189522255_RP11-440G22_90	-0.0155963	-0.0393035	0.00365953
G007547	G007547;RP11-63N8;"ENSG00000162551 | ENSG00000090686 | ENSG00000076864";"36 | 36 | 28";"Alkaline phosphatase	-0.0263893	-0.151181	0.0727969		1q31_190542312_RP3-419C19_RGS2	0.264664	-0.00868052	0.0229029
G000007	G000007;RP11-132G19;"ENSG00000090686 | ENSG00000142798 | ENSG00000201269 | ENSG00000187942";"36 | 36 | 36 | 36";"ubiquitin specific protease 48 isoform a | Basement membrane-specific heparan sulfate proteoglycan core protein precursor (HSPG) (Perlecan) (PLC). | null | null";"84196 | 3339 | null | 401944";"USP48 | HSPG2 | null | NP_001013715.1";	-0.11073	-0.0698281	0.0605651		1q31_190733041_RP11-101E13_SSA2; GLRX2;	0.131387	-0.0568483	0.05755
G007505	G007505;RP11-26H16;"ENSG00000142789 | ENSG00000142798 | ENSG00000191321 | ENSG00000201273 | ENSG00000193308 | ENSG00000201919 | ENSG00000192217 | ENSG00000070831 | ENSG00000194173 | ENSG00000186244";"36 | 36 | 36 | 36 | 36 | 36 | 36 | 36 | 36 | 36";"Elastase-3A precursor (EC 3.4.21.70) (Elastase IIIA) (Protease E). | Basement membrane-specific heparan sulfate proteoglycan core protein precursor (…	0.0163432	-0.187634	0.172972		1q_190879019_RP11-239J11_91	0.134621	0.0716797	0.00428345
G003265	G003265;RP1-224A6;"ENSG00000162552 | ENSG00000173387 | ENSG00000142789 | ENSG00000070831";"36 | 36 | 36 | 36";"Wnt-4 protein precursor. | null | Elastase-3A precursor (EC 3.4.21.70) (Elastase IIIA) (Protease E). | Cell division control protein 42 homolog (G25K GTP-binding protein).";"54361 | null | 23436 | 998";"WNT4 | Q9P007_HUMAN | ELA3A | CDC42";	-0.132084	-0.35712	-0.128		1q_192721569_RP11-435N12_92	0.0122668	-0.020306	0.0836465
G004602	G004602;RP1-163O16;;;;;;	0.0907437	0.481301	0.0690296		1q_195074387_RP11-75C23_93	-0.00124807	0.0277029	0.087826
G007829	G007829;RP11-415K20;"ENSG00000198137";"36";"PREDICTED: similar to PPIA protein";"343384";"XP_291544.3";	-0.00156984	-0.218347	-0.0438881		1q_197238491_RP11-152M20_94	0.198501	-0.045293	0.0806275
G007857	G007857;RP11-466J21;"ENSG00000184677";"36";"Zinc finger and BTB domain containing protein 40.";"9923";"ZBT40_HUMAN";	-0.0177752	0.0989699	0.0956218		1p32_199778187_RP11-430C7_GAC1	0.101726	-0.0187746	-0.0205605
G007012	G007012;RP1-61A9;"ENSG00000184677 | ENSG00000070886";"36 | 36";"Zinc finger and BTB domain containing protein 40. | Ephrin type-A receptor 8 precursor (EC 2.7.1.112) (Tyrosine-protein kinase receptor EEK) (EPH-and ELK-related kinase) (HEK3).";"9923 | 2046";"ZBT40_HUMAN | EPHA8";	0.0733065	0.393119	0.216673		1q32_199778187_RP11-739N20_MDM4;PEPP3	0.0795631	-0.0362886	0.0195502
G007061	G007061;RP4-815O16;"ENSG00000159189 | ENSG00000133216 | ENSG00000173369 | ENSG00000173372";"28 | 36 | 28 | 28";"Complement C1q subcomponent	0.0264342	-0.14786	0.172428		1q_199836186_RP11-572A16_95	0.271522	0.10744	-0.0848369
G004677	G004677;RP11-10K8;"ENSG00000159189 | ENSG00000133216 | ENSG00000173369";"28 | 36 | 28";"Complement C1q subcomponent	0.0359658	-0.0851923	0.154501		1q32_199999105_RP11-563I16_MDM4	0.213312	0.0305879	-0.0192715
G003945	G003945;RP11-69E9;"ENSG00000133216";"36";"Ephrin type-B receptor 2 precursor (EC 2.7.1.112) (Tyrosine-protein kinase receptor EPH-3) (DRT) (Receptor protein-tyrosine kinase HEK5) (ERK).";"2048";"EPHB2";	0.0436014	-0.156458	0.133188		1q_202110085_RP11-563I16_96	0.076898	0.0742364	0.0101772
G006984	G006984;RP1-74M1;"ENSG00000133216";"36";"Ephrin type-B receptor 2 precursor (EC 2.7.1.112) (Tyrosine-protein kinase receptor EPH-3) (DRT) (Receptor protein-tyrosine kinase HEK5) (ERK).";"2048";"EPHB2";	-0.0500763	-0.0215138	0.161897		1q32_202719722_RP11-536L3_RBBP5 1.	0.101726	-0.0180686	-0.0631045
G000103	G000103;RP1-184J9;"ENSG00000004487 | ENSG00000169641";"36 | 36";"Lysine-specific histone demethylase 1 (EC 1.-.-.-) (Amine oxidase flavin containing domain protein 2) (AOF2 protein) (BRAF35-HDAC complex protein BHC110). | leucine zipper protein 1";"23028 | 7798";"AOF2 | LUZP1";	-0.10095	-0.0767066	-0.0643107		1q32_202802301_RP11-383G10_RBBP5 2.	-0.0448728	0.0464576	-0.0297431
G007059	G007059;RP5-979D14;;;;;;	0.0635885	0.316482	0.216952		1q_202802301_RP11-383G10_97	0.101726	-0.0338065	-0.0480843
G007070	G007070;RP4-583K24;"ENSG00000194838 | ENSG00000200435 | ENSG00000195728 | ENSG00000179546";"36 | 36 | 36 | 28";"null | null | null | 5-hydroxytryptamine 1D receptor (5-HT-1D) (Serotonin receptor 1D) (5- HT-1D-alpha).";"null | null | null | 3352";"null | null | null | HTR1D";	0.29913	0.0512102	0.028987		1q_205299615_RP11-534L20_98	0.223078	-0.0252249	-0.0783423
G007392	G007392;CTD-2504F18;;;;;;	0.108926	-0.0997044	-0.292042		1q_207187272_RP11-59A2_99	-0.0234497	-0.0194945	0.0831876
G007136	G007136;RP5-1057J7;"ENSG00000125945 | ENSG00000201405 | ENSG00000186041 | ENSG00000187251 | ENSG00000125944 | ENSG00000190198";"28 | 36 | 36 | 36 | 28 | 36";"Zinc finger protein 436. | null | null | null | Heterogeneous nuclear ribonucleoprotein R (hnRNP R). | null";"80818 | null | null | 148898 | 10236 | null";"ZNF436 | null | null | NP_612488.2 | HNRPR | null";	0.357189	-0.0118131	0.0552498		1q_209162343_RP5-879K22_100	-0.102396	-0.0372371	0.0342481
G007053	G007053;RP4-654C18;"ENSG00000088280";"36";"development and differentiation enhancing factor-like 1";"55616";"DDEFL1";	-0.0281814	0.225511	0.19423		1q_211894077_RP11-286E7_101	-0.0324499	-0.0506285	0.0570547
G003256	G003256;RP1-150O5;"ENSG00000117318 | ENSG00000196840 | ENSG00000088280 | ENSG00000007968";"36 | 36 | 36 | 28";"DNA-binding protein inhibitor ID-3 (Inhibitor of DNA binding 3) (ID- like protein inhibitor HLH 1R21) (Helix-loop-helix protein HEIR-1). | null | development and differentiation enhancing factor-like 1 | Transcription factor E2F2 (E2F-2).";"3399 | null | 55616 | 1870";"ID3 | null | DDEFL…	0.175371	0.572784	0.0527447		1q_213639747_RP11-323K10_102	0.261847	-0.0406515	0.081816
G003547	G003547;RP1-150O5;"ENSG00000117318 | ENSG00000007968 | ENSG00000196840 | ENSG00000088280";"36 | 28 | 36 | 36";"DNA-binding protein inhibitor ID-3 (Inhibitor of DNA binding 3) (ID- like protein inhibitor HLH 1R21) (Helix-loop-helix protein HEIR-1). | Transcription factor E2F2 (E2F-2). | null | development and differentiation enhancing factor-like 1";"3399 | 1870 | null | 55616";"ID3 | E2F2 | null …	-0.0303498	0.198478	0.127532		1q41_214310491_RP11-224O19_TGFB2;CGI-115	-0.0195739	-0.0216321	0.0686596
G006644	G006644;RP1-150O5;"ENSG00000196840 | ENSG00000088280 | ENSG00000007968 | ENSG00000117318";"36 | 36 | 28 | 36";"null | development and differentiation enhancing factor-like 1 | Transcription factor E2F2 (E2F-2). | DNA-binding protein inhibitor ID-3 (Inhibitor of DNA binding 3) (ID- like protein inhibitor HLH 1R21) (Helix-loop-helix protein HEIR-1).";"null | 55616 | 1870 | 3399";"null | DDEFL1 | E2…	0.0675413	0.295564	0.179249		1q_215809776_RP11-66M7_103	-0.0165208	-0.0195054	0.069049
G007721	G007721;RP11-223J15;"ENSG00000173344 | ENSG00000142676 | ENSG00000197880";"28 | 36 | 36";"null | 60S ribosomal protein L11 (CLL-associated antigen KW-12). | MDS2 protein (Novel protein).";"null | 6135 | null";"null | RPL11 | Q8NDY4_HUMAN";	-0.0647838	-0.060435	0.0503368		1q_217133766_RP11-224O19_104	-0.0211298	-0.0733318	0.0676422
G003642	G003642;RP5-886K2;"ENSG00000011009 | ENSG00000117308 | ENSG00000191062 | ENSG00000117305 | ENSG00000011007 | ENSG00000057757";"28 | 28 | 36 | 36 | 36 | 36";"Acyl-protein thioesterase 2 (EC 3.1.2.-) (Lysophospholipase II) (LPL- I). | UDP-glucose 4-epimerase (EC 5.1.3.2) (Galactowaldenase) (UDP-galactose 4-epimerase). | null | Hydroxymethylglutaryl-CoA lyase	-0.25393	-0.242681	-0.158943		1q_218074173_RP11-492K2_105	-0.000667771	0.0528169	0.0519953
G007546	G007546;RP11-45G17;"ENSG00000179163 | ENSG00000117305 | ENSG00000188822 | ENSG00000117308 | ENSG00000011009 | ENSG00000057757";"36 | 36 | 28 | 28 | 28 | 36";"Tissue alpha-L-fucosidase precursor (EC 3.2.1.51) (Alpha-L-fucosidase I) (Alpha-L-fucoside fucohydrolase). | Hydroxymethylglutaryl-CoA lyase	-0.486756	-0.0892045	0.0162264		1q_220421766_RP11-308L13_106	0.0224637	0.0326176	0.0740529
G004868	G004868;RP11-4M23;"ENSG00000189266 | ENSG00000188030 | ENSG00000179163 | ENSG00000188529 | ENSG00000188822";"36 | 36 | 36 | 36 | 28";"Proline-rich nuclear receptor coactivator 2. | PREDICTED: similar to 60S ribosomal protein L36 | Tissue alpha-L-fucosidase precursor (EC 3.2.1.51) (Alpha-L-fucosidase I) (Alpha-L-fucoside fucohydrolase). | FUS-interacting serine-arginine-rich protein 1 (TLS-associa…	-0.0450577	-0.0784214	0.0219899		1q_222305584_RP11-105I12_107	0.108953	0.00452324	-0.00677642
G007700	G007700;RP11-293P20;"ENSG00000142677 | ENSG00000142661";"36 | 36";"interleukin 22 receptor	0.269509	0.0192221	0.207259		1q42_223919416_RP5-881P19_ARF1; WNT3A	0.189487	0.00818983	0.00879352
G007566	G007566;RP11-10N16;"ENSG00000142677 | ENSG00000185436";"36 | 36";"interleukin 22 receptor	-0.2587	-0.28788	-0.283252		1q42.1_224484746_RP11-285F7_EPHX1	0.101349	0.0345123	-0.122367
G000008	G000008;RP11-509F14;"ENSG00000185436 | ENSG00000158055";"36 | 36";"Interleukin-28 receptor alpha chain precursor (IL-28R-alpha) (IL-28RA) (Cytokine receptor family 2 member 12) (Cytokine receptor class-II member 12) (CRF2-12) (Interferon lambda receptor 1) (IFN-lambd | sister-of-mammalian grainyhead protein isoform 1";"163702 | 57822";"IL28RA | NP_937817.2";	0.0018907	0.0359731	0.128104		1q_225593741_RP11-375H24_108	-0.031817	-0.0263625	-0.0277332
G007110	G007110;RP4-800M6;"ENSG00000158055";"36";"sister-of-mammalian grainyhead protein isoform 1";"57822";"NP_937817.2";	0.0178343	0.0319835	0.0526273		1q_227364333_RP4-799G3_109	-0.0123204	0.0840381	0.0374251
G006980	G006980;RP3-462O23;"ENSG00000001460 | ENSG00000001461 | ENSG00000158055";"36 | 36 | 36";"null | NIPA-like domain containing 3 | sister-of-mammalian grainyhead protein isoform 1";"90529 | 57185 | 57822";"NP_835223.1 | NP_065181.1 | NP_937817.2";	0.257815	-0.162892	0.00783337		1q_229368295_RP11-99J16_110	0.00987108	-0.00460963	0.00264547
G001022	G001022;RP11-304H10;"ENSG00000117602 | ENSG00000001460 | ENSG00000001461";"36 | 36 | 36";"Calcipressin-3 (Down syndrome candidate region 1-like protein 2) (Myocyte-enriched calcineurin-interacting protein 3) (MCIP3). | null | NIPA-like domain containing 3";"11123 | 90529 | 57185";"DSCR1L2 | NP_835223.1 | NP_065181.1";	0.136675	0.406216	0.206021		1q_231895700_RP11-528D17_111	0.0700029	-0.022674	0.063129
G007096	G007096;RP4-594I10;"ENSG00000117602";"36";"Calcipressin-3 (Down syndrome candidate region 1-like protein 2) (Myocyte-enriched calcineurin-interacting protein 3) (MCIP3).";"11123";"DSCR1L2";	0.0565755	0.33835	0.171303		1q_234221570_RP5-940F7_112	0.00656889	0.00529755	0.0197142
G004807	G004807;RP11-496D1;"ENSG00000133226 | ENSG00000190269 | ENSG00000202235 | ENSG00000184454";"36 | 36 | 36 | 36";"serine/arginine repetitive matrix 1 | null | null | null";"10250 | null | null | 400746";"SRRM1 | null | null | NP_001010980.1";	0.21603	0.528278	0.157408		1q42_237276732_RP11-553N16_EXO1	0.0461929	0.0179835	-0.0274799
G007123	G007123;RP4-706G24;;;;;;	0.122073	-0.401673	-0.0635604		1q_237598549_RP11-359A17_113	-0.0904457	0.0144612	-0.046089
G007622	G007622;RP11-108J9;"ENSG00000169504";"28";"Chloride intracellular channel protein 4 (Intracellular chloride ion channel protein p64H1).";"25932";"CLIC4";	0.264059	0.0596378	0.0924542		1q_239909237_RP11-553N16_114	0.0469774	-0.0331548	0.0366799
G007553	G007553;RP11-2N13;;;;;;	-0.0414084	-0.119437	0.0406637		1q_242310521_RP11-13L16_115	0.106727	-0.0413114	0.0203053
G000104	G000104;RP3-398I9;"ENSG00000020633";"36";"Runt-related transcription factor 3 (Core-binding factor	-0.00458649	-0.0564409	0.0314249		1q_244999049_RP11-551G24_116	0.0209129	-0.0169046	-0.166373
G007095	G007095;RP5-818L2;;;;;;	0.13042	-0.156203	0.114449		2p_2229965_RP11-352J11_117	-0.113845	0.0143062	0.014011
G007075	G007075;RP4-799D16;;;;;;	0.119478	-0.161725	-0.0200799		2p_4252507_RP11-292A20_118	-0.109641	0.00891935	0.0852814
G007044	G007044;RP4-781L3;;;;;;	-0.0118472	-0.0430623	0.049382		2p_6514357_RP11-485O17_119	-0.0495568	0.0178095	0.0543697
G007379	G007379;CTD-2291B1;;;;;;	-0.00997535	-0.660167	-0.0838489		2p_7898058_RP11-542B5_120	0.120659	0.00965236	0.0260806
G004769	G004769;RP11-335G20;"ENSG00000117616 | ENSG00000188672 | ENSG00000187010 | ENSG00000191759 | ENSG00000183726 | ENSG00000194090";"36 | 36 | 28 | 36 | 36 | 36";"NPD014 protein isoform 1 | Blood group Rh(CE) polypeptide (Rhesus C/E antigens) (Rh30A) (RhIXB) (Rh polypeptide 1) (RhPI). | Blood group Rh(D) polypeptide (Rhesus D antigen) (RHXIII) (Rh polypeptide 2) (RhPII). | null | Transmembrane protei…	0.130725	-0.226352	-0.12861		2p25_8739848_RP11-434B12_ID2	0.0302729	-0.0372856	-0.035146
G006956	G006956;RP3-469D22;"ENSG00000188672";"36";"Blood group Rh(CE) polypeptide (Rhesus C/E antigens) (Rh30A) (RhIXB) (Rh polypeptide 1) (RhPI).";"6006";"RHCE";	0.203295	-0.171756	-0.00147786		2p25_8875723_RP11-129F9_ID2	0.207224	-0.0751814	-0.0573442
G007548	G007548;RP11-70P17;"ENSG00000157978 | ENSG00000117643 | ENSG00000188672";"36 | 36 | 36";"Low density lipoprotein receptor adapter protein 1 (Autosomal recessive hypercholesterolemia protein). | Mannosyl-oligosaccharide 1	0.0364889	-0.0919442	0.0489614		2p_9454350_RP11-214N9_121	0.1273	0.0202003	-0.0195591
G006974	G006974;RP1-187B23;"ENSG00000117643";"36";"Mannosyl-oligosaccharide 1	0.300264	-0.13278	0.0411969		2p_10989667_RP11-345J13_122	-0.023756	-0.0248958	0.0157006
G004605	G004605;RP1-317E23;"ENSG00000127423 | ENSG00000162430 | ENSG00000117643 | ENSG00000177515 | ENSG00000117640";"36 | 28 | 36 | 36 | 36";"null | Selenoprotein N precursor. | Mannosyl-oligosaccharide 1	0.291996	-0.221416	0.103517		2p_13397931_RP11-132H1_123	-0.116959	-0.0608965	0.0422902
G003538	G003538;RP1-125I3;"ENSG00000193464 | ENSG00000202218 | ENSG00000177493 | ENSG00000182749 | ENSG00000127423 | ENSG00000117632";"36 | 36 | 36 | 36 | 36 | 36";"null | null | null | Membrane progestin receptor alpha (mPR alpha) (Progestin and adipoQ receptor family member VII). | null | Stathmin (Phosphoprotein p19) (pp19) (Oncoprotein 18) (Op18) (Leukemia-associated phosphoprotein p18) (pp17) (Proso…	-0.0309552	-0.0322691	0.033715		2p_14831279_RP11-136K18_124	-0.121776	0.0105804	0.084559
G007602	G007602;RP11-111D20;"ENSG00000189634 | ENSG00000192572 | ENSG00000158014 | ENSG00000158006 | ENSG00000158022 | ENSG00000200375 | ENSG00000201222 | ENSG00000158008";"36 | 36 | 36 | 36 | 36 | 36 | 36 | 36";"null | null | Zinc transporter 2 (ZnT-2) (Solute carrier family 30 member 2). | Platelet-activating factor acetylhydrolase 2	0.0759837	-0.0122533	0.120833		2p24.1_16065898_Rp11-355H10_MYCN;NCYM	0.0671442	0.032748	-0.0191507
G004716	G004716;RP11-96L14;"ENSG00000142684 | ENSG00000197245 | ENSG00000142675 | ENSG00000175087 | ENSG00000158008 | ENSG00000158022 | ENSG00000158014";"28 | 36 | 36 | 36 | 36 | 36 | 36";"Zinc finger protein 593 (Zinc finger protein T86). | glycine/arginine rich protein 1 (GRRP1)	-0.125009	0.131057	0.0905545		2p24.1_16065898_RP11-355H10_MYCN	0.0999688	-0.0402933	-0.0036335
G007760	G007760;RP11-231P20;"ENSG00000142675 | ENSG00000190309 | ENSG00000188782 | ENSG00000130695";"36 | 36 | 36 | 36";"Connector enhancer of kinase suppressor of ras 1 (Connector enhancer of KSR1) (hCNK1) (Connector enhancer of KSR-like) (CNK homolog protein 1). | null | cation channel	0.17493	-0.244359	-0.0983771		2p24.1_16137469_RP5-1101H3_MYCN	0.0893235	0.0174957	0.0341785
G007887	G007887;RP11-569G9;"ENSG00000176092 | ENSG00000130695 | ENSG00000175044 | ENSG00000158062 | ENSG00000169442 | ENSG00000142669 | ENSG00000176083";"36 | 36 | 36 | 36 | 36 | 36 | 36";"absent in melanoma 1-like (AIM1L)	0.356709	0.245125	0.180218		2p24.1_16137469_RP5-1128B3_MYCN	0.0595436	-0.0490978	-0.0307997
G004610	G004610;RP3-476K8;"ENSG00000131914 | ENSG00000117682 | ENSG00000198830";"36 | 28 | 28";"lin-28 homolog | Dehydrodolichyl diphosphate synthase (EC 2.5.1.-) (Dedol-PP synthase). | Nonhistone chromosomal protein HMG-17 (High-mobility group nucleosome binding domain 2).";"79727 | 79947 | 3151";"LIN28 | DHDDS | HMGN2";	-0.153291	-0.237185	-0.0786034		2p24.1_16137469_RP1-69D13_MYCN	0.222144	0.00513947	0.0020916
G003454	G003454;RP11-492M19;"ENSG00000191717 | ENSG00000117676 | ENSG00000190827 | ENSG00000201237 | ENSG00000200373";"36 | 36 | 36 | 36 | 36";"null | Ribosomal protein S6 kinase alpha 1 (EC 2.7.1.37) (S6K-alpha 1) (90 kDa ribosomal protein S6 kinase 1) (p90-RSK 1) (Ribosomal S6 kinase 1) (RSK-1) (pp90RSK1). | null | null | null";"null | 6195 | null | null | null";"null | RPS6KA1 | null | null | null";	0.122304	0.466377	0.182522		2p24.1_16137469_RP5-1107J18_N-myc	0.148382	-0.0133463	0.018685
G007033	G007033;RP4-785J1;"ENSG00000194931";"36";"null";"null";"null";	-0.0256704	-0.088783	-0.280705		2p_16267975_RP11-549D18_125	0.171769	-0.00476409	0.0454183
G007039	G007039;RP5-968P14;"ENSG00000117713";"36";"AT-rich interactive domain-containing protein 1A (ARID domain- containing protein 1A) (SWI/SNF-related	0.0896127	-0.127135	0.0569613		2p_18512114_RP11-111J6_126	-0.0722234	-0.0158099	0.0449815
G003620	G003620;RP4-742P4;;;;;;	-0.170472	-0.419103	-0.178489		2p_21380263_RP11-23F10_127	0.00771277	-0.0424248	0.0361248
G004599	G004599;RP1-50O24;"ENSG00000198746 | ENSG00000117713 | ENSG00000175793 | ENSG00000142751 | ENSG00000060642 | ENSG00000189949";"36 | 36 | 28 | 36 | 36 | 36";"G patch domain containing protein 3. | AT-rich interactive domain-containing protein 1A (ARID domain- containing protein 1A) (SWI/SNF-related	0.339394	-0.143121	0.0913278		2p_23061092_RP11-560C7_128	0.0536131	-0.0076869	0.0417573
G007747	G007747;RP11-344H11;"ENSG00000131910 | ENSG00000175707 | ENSG00000174913 | ENSG00000158246 | ENSG00000090273 | ENSG00000198746";"28 | 36 | 36 | 28 | 36 | 36";"Nuclear receptor 0B2 (Orphan nuclear receptor SHP) (Small heterodimer partner). | null | null | null | Nuclear migration protein nudC (Nuclear distribution protein C homolog). | G patch domain containing protein 3.";"8431 | 126695 | null | …	-0.00831645	-0.0162831	0.0602958		2p_24772802_RP11-169L20_129	-0.0672284	0.014407	-0.132629
G000106	G000106;RP4-633N17;"ENSG00000090020";"36";"Sodium/hydrogen exchanger 1 (Na(+)/H(+) exchanger 1) (NHE-1) (Solute carrier family 9 member 1) (Na(+)/H(+) antiporter	0.400607	0.0356719	0.179816		2p_26889042_RP11-106G13_130	0.00455487	0.033681	0.0161872
G007504	G007504;RP11-40H20;"ENSG00000187234 | ENSG00000195708 | ENSG00000090020 | ENSG00000182016 | ENSG00000184558 | ENSG00000142784 | ENSG00000182004";"36 | 36 | 36 | 36 | 36 | 28 | 28";"null | null | Sodium/hydrogen exchanger 1 (Na(+)/H(+) exchanger 1) (NHE-1) (Solute carrier family 9 member 1) (Na(+)/H(+) antiporter	0.0760942	0.30621	0.139529		2p22_27361204_RP11-538J11_CAD	0.141937	0.00398303	-0.0461211
G007790	G007790;RP11-355G18;"ENSG00000142733 | ENSG00000158195 | ENSG00000181773 | ENSG00000200690 | ENSG00000142784 | ENSG00000142765 | ENSG00000195639 | ENSG00000142748 | ENSG00000174950 | ENSG00000194773 | ENSG00000186501";"36 | 36 | 36 | 36 | 28 | 36 | 36 | 36 | 36 | 36 | 36";"Mitogen-activated protein kinase kinase kinase 6 (EC 2.7.1.37). | Wiskott-Aldrich syndrome protein family member 2 (WASP-fami…	-0.0869751	-0.209333	-0.175938		2p_28482281_RP11-373D23_131	0.0618976	0.00939153	0.00272831
G000105	G000105;RP1-144C9;"ENSG00000181773 | ENSG00000158195 | ENSG00000174950";"36 | 36 | 36";"Probable G-protein coupled receptor GPR3 (ACCA orphan receptor). | Wiskott-Aldrich syndrome protein family member 2 (WASP-family protein member 2) (WAVE-2 protein) (Verprolin homology domain-containing protein 2). | CD164 sialomucin-like 2";"2827 | 10163 | 388611";"GPR3 | WASF2 | NP_997280.1";	0.397826	-0.0388766	0.145483		2p23_29500162_RP11-328L16_ALK	0.226587	-0.0484963	0.0340373
G003312	G003312;RP11-4K3;"ENSG00000158195";"36";"Wiskott-Aldrich syndrome protein family member 2 (WASP-family protein member 2) (WAVE-2 protein) (Verprolin homology domain-containing protein 2).";"10163";"WASF2";	-0.224422	-0.342599	-0.114535		2p_30733249_RP11-23B13_132	0.0530929	-0.0420326	-0.0488728
G007086	G007086;RP4-752I6;"ENSG00000158195";"36";"Wiskott-Aldrich syndrome protein family member 2 (WASP-family protein member 2) (WAVE-2 protein) (Verprolin homology domain-containing protein 2).";"10163";"WASF2";	-0.0144272	-0.00611297	0.188099		2p_32556851_RP11-559D11_133	0.037582	0.044033	-0.0087971
G003028	G003028;RP1-159A19;"ENSG00000186012 | ENSG00000000938 | ENSG00000126705";"36 | 28 | 36";"null | Proto-oncogene tyrosine-protein kinase FGR (EC 2.7.1.112) (P55-FGR) (C-FGR). | AT hook	0.00530531	-0.188926	0.2202		2p_35134584_RP11-153O16_134	0.00376933	-0.0319552	0.0433235
G004139	G004139;RP11-288L9;"ENSG00000202493 | ENSG00000193006 | ENSG00000200766 | ENSG00000193878 | ENSG00000126709";"36 | 36 | 36 | 36 | 28";"null | null | null | null | Interferon-induced protein 6-16 precursor (Ifi-6-16).";"null | null | null | null | 2537";"null | null | null | null | G1P3";	0.040229	-0.265359	0.0110265		2p_37761498_RP11-278G12_135	0.120752	0.095417	-0.0093534
G006991	G006991;RP3-426I6;"ENSG00000192108 | ENSG00000202203 | ENSG00000117751 | ENSG00000191233 | ENSG00000195573 | ENSG00000117758 | ENSG00000181159 | ENSG00000009780";"36 | 36 | 36 | 36 | 36 | 36 | 36 | 36";"null | null | Nuclear inhibitor of protein phosphatase 1 (NIPP-1) (Protein phosphatase 1	0.103278	0.138892	0.0627661		2p_39652118_RP11-395B14_136	-0.0956818	0.00630522	-0.0295014
G003601	G003601;RP4-547C9;"ENSG00000117751 | ENSG00000130775 | ENSG00000117748 | ENSG00000181089";"36 | 36 | 36 | 36";"Nuclear inhibitor of protein phosphatase 1 (NIPP-1) (Protein phosphatase 1	-0.169507	-0.314542	-0.242941		2p_41740535_RP11-478M12_137	-0.109248	0.0303364	0.0305581
G004801	G004801;RP11-460I13;"ENSG00000158156 | ENSG00000130768 | ENSG00000158161 | ENSG00000117748 | ENSG00000190349";"36 | 36 | 28 | 36 | 36";"X Kell blood group precursor-related family	0.225317	0.388287	0.165323		2p_43664009_RP11-204D19_138	0.0462604	-0.0247656	0.0873017
G003660	G003660;RP5-1053E7;"ENSG00000158161 | ENSG00000189015 | ENSG00000169403 | ENSG00000189815";"28 | 36 | 28 | 36";"Eyes absent homolog 3 (EC 3.1.3.48). | signal peptidase complex subunit 2 homolog | Platelet activating factor receptor (PAF-R). | null";"2140 | 9789 | 5724 | null";"EYA3 | NP_055567.1 | PTAFR | null";	-0.13042	-0.190998	-0.124391		2p_45418162_RP11-421J10_139	0.0212031	-0.0520884	-0.0252748
G006998	G006998;RP3-429K2;"ENSG00000169403 | ENSG00000126698 | ENSG00000186000 | ENSG00000175022";"28 | 36 | 36 | 28";"Platelet activating factor receptor (PAF-R). | DnaJ homolog subfamily C member 8 (Splicing protein spf31). | null | null";"5724 | 22826 | null | null";"PTAFR | DNAJC8 | Q9P1E0_HUMAN | null";	0.190658	-0.236791	-0.00102997		2p_46269460_RP11-110G2_140	0.00680183	-0.014961	-0.0245573
G004644	G004644;RP5-1092A3;"ENSG00000193144 | ENSG00000130770 | ENSG00000126698 | ENSG00000130772 | ENSG00000130766";"36 | 36 | 36 | 36 | 36";"null | ATPase inhibitor	-0.449431	-0.11324	0.0716892		2p21_47792728_RP11-436K12_MSH2;KCNK12	0.202493	-0.0329981	-0.012662
G007720	G007720;RP11-290H1;;;;;;	0.103605	0.465017	0.317301		2p_47898099_RP5-960D23_141	0.0699505	-0.0226083	0.0372206
G004286	G004286;RP11-442N24;;;;;;	-0.0678434	0.184735	0.23621		2p16_48088976_RP5-960D23_MSH6	-0.107509	-0.0402604	0.0151728
G000108	G000108;RP4-669K10;"ENSG00000120656";"36";"Transcription initiation factor TFIID subunit 12 (Transcription initiation factor TFIID 20/15 kDa subunits) (TAFII-20/TAFII-15) (TAFII20/TAFII15).";"6883";"TAF12";	0.174795	0.550613	0.107727		2p21_49115996_RP11-19A8_FSHR	0.0181575	-0.0102913	0.104675
G007614	G007614;RP11-117I17;"ENSG00000190365 | ENSG00000194783 | ENSG00000188060 | ENSG00000202319 | ENSG00000195657 | ENSG00000199819 | ENSG00000197989 | ENSG00000189489 | ENSG00000201385 | ENSG00000180098 | ENSG00000199655 | ENSG00000197508 | ENSG00000120656 | ENSG00000162419 | ENSG00000194735 | ENSG00000198492 | ENSG00000198320";"36 | 36 | 36 | 36 | 36 | 36 | 36 | 36 | 36 | 36 | 36 | 36 | 36 | 36 | 36…	-0.406709	-0.238401	-0.165667		2p_49490355_RP11-460M2_142	0.189869	0.00986261	0.100513
G007697	G007697;RP11-318E23;"ENSG00000162419 | ENSG00000198492 | ENSG00000194783 | ENSG00000199819";"36 | 36 | 36 | 36";"Glucocorticoid modulatory element binding protein 1 (GMEB-1) (Parvovirus initiation factor p96) (PIF p96) (DNA binding protein p96PIF). | YTH domain protein 2 (High-glucose-regulated protein 8) (NY-REN-2 antigen) (CLL-associated antigen KW-14). | null | null";"10691 | 51441 | null | nu…	-0.0788195	0.0572129	0.115712		2p_50586673_RP11-5M9_143	-0.0268476	-0.0428632	0.113941
G007028	G007028;RP3-520E18;"ENSG00000198492";"36";"YTH domain protein 2 (High-glucose-regulated protein 8) (NY-REN-2 antigen) (CLL-associated antigen KW-14).";"51441";"YTHDF2";	0.096075	-0.25455	-0.047309		2p_52233484_RP11-389K20_144	0.00806594	0.0122191	0.0269288
G004604	G004604;RP1-212P9;"ENSG00000159023 | ENSG00000199756 | ENSG00000116329 | ENSG00000195821";"28 | 36 | 28 | 36";"Protein 4.1 (Band 4.1) (P4.1) (EPB4.1) (4.1R). | null | Delta-type opioid receptor (DOR-1). | null";"2035 | null | 4985 | null";"EPB41 | null | OPRD1 | null";	0.142151	-0.0248127	0.0623215		2p_53978166_RP11-508L23_145	0.0469195	0.0181493	0.00246752
G007008	G007008;RP4-604A21;"ENSG00000159023 | ENSG00000202243 | ENSG00000190047";"28 | 36 | 36";"Protein 4.1 (Band 4.1) (P4.1) (EPB4.1) (4.1R). | null | null";"2035 | null | null";"EPB41 | null | null";	-0.218878	-0.132264	0.0438945		2p_55851647_RP11-152O18_146	0.0444245	-0.0217657	0.0123301
G007758	G007758;RP11-242O24;"ENSG00000190047 | ENSG00000116350 | ENSG00000159023 | ENSG00000187975 | ENSG00000202243";"36 | 28 | 28 | 36 | 36";"null | Splicing factor	-0.135284	-0.305386	-0.143202		2p_59234186_RP11-260K8_147	-0.00742733	-0.00103581	0.0642406
G007774	G007774;RP11-467D18;"ENSG00000159023 | ENSG00000187975 | ENSG00000116353 | ENSG00000060656 | ENSG00000116350";"28 | 36 | 36 | 36 | 28";"Protein 4.1 (Band 4.1) (P4.1) (EPB4.1) (4.1R). | null | Trans-2-enoyl-CoA reductase	0.111836	0.2348	0.260679		2p15_59921055_RP11-548P6_NA	-0.125917	0.00234867	0.0761322
G007698	G007698;RP11-316H11;"ENSG00000060656";"36";"Receptor-type tyrosine-protein phosphatase U precursor (EC 3.1.3.48) (R-PTP-U) (Protein-tyrosine phosphatase J) (PTP-J) (Pancreatic carcinoma phosphatase 2) (PCP-2).";"10076";"PTPRU";	0.0131862	-0.0641531	0.169189		2p15_60243026_RP11-303F17_NA	0.0348653	-0.0342317	0.0488744
G000107	G000107;RP3-437I16;"ENSG00000060656";"36";"Receptor-type tyrosine-protein phosphatase U precursor (EC 3.1.3.48) (R-PTP-U) (Protein-tyrosine phosphatase J) (PTP-J) (Pancreatic carcinoma phosphatase 2) (PCP-2).";"10076";"PTPRU";	0.167061	0.234179	0.267376		2p15_60352408_RP11-444A22_NA	-0.0769863	0.0677778	0.0653252
G000109	G000109;RP5-893G23;;;;;;	0.105811	-0.0948311	0.0273626		2p15_60509987_RP11-119H15_NA	0.0200054	-0.0261247	0.0313409
G007111	G007111;RP4-703F12;;;;;;	0.378664	-0.105563	0.0824448		2p15_60677871_RP11-158I21_BCL11A	0.00807131	0.0155901	0.043893
G007975	G007975;RP11-810H18;;;;;;	0.100943	-0.453685	-0.102414		2p15_60827952_RP11-440P5_BCL11A	0.019618	-0.0490107	0.0201102
G007064	G007064;RP4-656G21;;;;;;	0.334244	0.0838656	0.128598		2p15_60885773_RP11-440P5_BCL11A	0.18338	0.00479377	0.0238108
G004733	G004733;RP11-179G8;;;;;;	0.295286	0.105877	0.0766364		2p15_60962961_RP11-416L21_PAPOLG	-0.0365317	-0.0440594	0.00649575
G007648	G007648;RP11-111I12;;;;;;	0.189512	0.435804	0.157187		2p15_61145062_RP11-498O5_PAPOLG	0.123763	-0.098958	0.00567198
G006939	G006939;RP1-38L1;;;;;;	0.526973	0.485148	0.218775		2p_61202063_RP11-373L24_148	0.361464	0.0145422	-0.0306184
G006942	G006942;RP3-357I16;;;;;;	0.0172779	-0.0807383	0.154454		2p15_61411103_RP11-493E12_KIA0729; KIA18	0.125557	-0.0539601	-0.0241006
G004611	G004611;RP4-591L5;;;;;;	0.0473767	-0.402182	-0.0804534		2p15_61561442_RP11-479F13_KIA0729; KIA05	0.128533	-0.0975316	-0.055589
G007781	G007781;RP11-400C4;;;;;;	0.0602928	-0.190738	0.0118269		2p15_61653526_RP11-17D23_KIA0570	0.00137789	-0.0387043	-0.15326
G003670	G003670;RP5-1166H10;"ENSG00000162511 | ENSG00000162510 | ENSG00000186056";"36 | 28 | 36";"Lysosomal-associated multitransmembrane protein (Retinoic acid- inducible E3 protein) (HA1520). | Cartilage matrix protein precursor (Matrilin-1). | null";"7805 | 4146 | null";"LAPTM5 | MATN1 | Q96LW5_HUMAN";	-0.195777	0.0437413	0.259935		2p15_61788486_RP11-355B11_KIA0570; XPO1	0.240764	-0.0503707	-0.0829858
G004649	G004649;RP5-1125N11;"ENSG00000162511";"36";"Lysosomal-associated multitransmembrane protein (Retinoic acid- inducible E3 protein) (HA1520).";"7805";"LAPTM5";	0.115238	0.230191	0.278527		2p15_62010756_RP11-210C5_NA	0.132761	-0.0325182	-0.0743989
G007029	G007029;RP1-65J11;"ENSG00000162512 | ENSG00000134644 | ENSG00000200181 | ENSG00000199576 | ENSG00000186195 | ENSG00000200154 | ENSG00000202107";"36 | 36 | 36 | 36 | 36 | 36 | 36";"Syndecan-3 (SYND3). | Pumilio homolog 1 (Pumilio-1) (HsPUM). | null | null | null | null | null";"9672 | 9698 | null | null | null | null | null";"SDC3 | PUM1 | null | null | Q9UI20_HUMAN | null | null";	0.273697	-0.124749	-0.0201211		2p15_62177378_RP11-681L4_CCT4; FLJ13305	0.186871	-0.0566356	0.0297236
G004736	G004736;RP11-201O14;"ENSG00000134644";"36";"Pumilio homolog 1 (Pumilio-1) (HsPUM).";"9698";"PUM1";	-0.143383	-0.183519	-0.116174		2p15_62342569_RP11-813L20_NA	0.044001	-0.0945712	-0.0470896
G007908	G007908;RP11-490K7;"ENSG00000060688 | ENSG00000084628";"36 | 36";"WD-repeat protein 57 (Prp8-binding protein) (hPRP8BP) (U5 snRNP- specific 40 kDa protein) (38 kDa splicing factor). | null";"9410 | 79570";"WDR57_HUMAN | NP_078798.1";	-0.00231247	-0.0954428	0.0573998		2p_62843976_RP11-52F10_149	-0.0759736	0.0122752	0.0427061
G003731	G003731;RP11-266K22;"ENSG00000121769 | ENSG00000060688 | ENSG00000121766";"36 | 36 | 36";"Fatty acid-binding protein	-0.0885085	-0.019661	0.104303		2p_64758405_RP11-568N6_150	0.0509475	-0.0529768	0.0361497
G007765	G007765;RP11-439L8;"ENSG00000168528 | ENSG00000195048 | ENSG00000200499 | ENSG00000187931 | ENSG00000180639";"36 | 36 | 36 | 36 | 36";"Tumor differentially expressed 2-like. | null | null | null | null";"347735 | null | null | null | null";"TDE2L | null | null | null | Q9P1L9_HUMAN";	0.115218	-0.0952896	-0.218478		2p_66674249_RP11-554F14_151	-0.00820194	0.0182774	0.0907078
G003948	G003948;RP11-73M7;"ENSG00000084636 | ENSG00000121764 | ENSG00000142910 | ENSG00000121753 | ENSG00000162517";"28 | 28 | 36 | 28 | 36";"Collagen alpha 1(XVI) chain precursor. | Orexin receptor type 1 (Ox1r) (Hypocretin receptor type 1). | Tubulointerstitial nephritis antigen-like precursor (Tubulointerstitial nephritis antigen-related protein) (TIN-Ag-related protein) (TIN-Ag-RP) (Glucocorticoid-in…	0.288807	0.0454927	0.165483		2p_69018372_RP11-304A15_152	0.122683	-0.0674821	0.0371735
G000009	G000009;RP11-84A19;"ENSG00000134668 | ENSG00000121753";"36 | 28";"SPOC domain containing 1 | Brain-specific angiogenesis inhibitor 2 precursor.";"90853 | 576";"SPOCD1 | BAI2";	0.0236144	0.329973	0.262986		2p_71269922_RP11-467P9_153	0.0972521	-0.0583046	0.0183192
G006950	G006950;RP4-534N18;"ENSG00000184007 | ENSG00000186750";"36 | 36";"Protein tyrosine phosphatase type IVA protein 2 (EC 3.1.3.48) (Protein-tyrosine phosphatase 4a2) (Protein-tyrosine phosphatase of regenerating liver-2) (PRL-2) (PTP(CAAXII)) (HU-PP-1) (OV-1). | null";"8073 | null";"PTP4A2 | Q9UHT5_HUMAN";	0.193671	-0.156757	-0.00547024		2p_73826471_RP11-434P11_154	0.023792	-0.0480892	0.0178225
G007032	G007032;RP4-604L7;"ENSG00000121774";"36";"KH domain containing	-0.17072	-0.0201159	0.0918306		2p_75166026_RP11-538P16_155	0.027833	0.0506338	-0.0786656
G000010	G000010;RP11-277A4;"ENSG00000121774 | ENSG00000195392 | ENSG00000195929 | ENSG00000121775 | ENSG00000025800 | ENSG00000084652 | ENSG00000160050";"36 | 36 | 36 | 36 | 28 | 36 | 36";"KH domain containing	0.0305535	0.307196	0.28986		2p_77415666_RP11-535E19_156	-0.0698277	0.00271045	-0.0305037
G003675	G003675;RP4-622L5;"ENSG00000084652 | ENSG00000084623 | ENSG00000160051 | ENSG00000160050 | ENSG00000025800 | ENSG00000160055";"36 | 36 | 36 | 36 | 28 | 36";"Alpha-taxilin. | Eukaryotic translation initiation factor 3 subunit 2 (eIF-3 beta) (eIF3 p36) (eIF3i) (TGF-beta receptor-interacting protein 1) (TRIP-1). | IQ motif containing C | coiled-coil domain containing 28B | Importin alpha-7 subunit (…	-0.0742228	-0.140212	0.0291355		2p_79023861_RP11-419E14_157	-0.030783	-0.0542397	0.0261264
G007125	G007125;RP4-675E8;"ENSG00000184416 | ENSG00000183615 | ENSG00000084623 | ENSG00000182866";"36 | 36 | 36 | 36";"null | null | Eukaryotic translation initiation factor 3 subunit 2 (eIF-3 beta) (eIF3 p36) (eIF3i) (TGF-beta receptor-interacting protein 1) (TRIP-1). | Proto-oncogene tyrosine-protein kinase LCK (EC 2.7.1.112) (P56-LCK) (LSK) (T cell-specific protein-tyrosine kinase).";"null | 84734 | 8…	-0.246591	0.0265131	0.0432568		2p_81871090_RP11-89C12_158	-0.0753915	-0.0186498	0.0476561
G003285	G003285;RP4-811H24;"ENSG00000160058 | ENSG00000116478 | ENSG00000175130 | ENSG00000162526 | ENSG00000182866";"36 | 28 | 36 | 36 | 36";"BSD domain containing 1 | Histone deacetylase 1 (HD1). | MARCKS-related protein (MARCKS-like protein 1) (Macrophage myristoylated alanine-rich C kinase substrate) (Mac-MARCKS) (MacMARCKS). | Testis-specific serine/threonine-protein kinase 3 (EC 2.7.1.37) (TSSK- 3)…	-0.343105	-0.147425	0.0701695		2p_83575894_RP11-548D17_159	-0.1674	-0.00731108	0.0789527
G003629	G003629;RP4-811H24;"ENSG00000116478 | ENSG00000162526 | ENSG00000160058 | ENSG00000175130 | ENSG00000182866";"28 | 36 | 36 | 36 | 36";"Histone deacetylase 1 (HD1). | Testis-specific serine/threonine-protein kinase 3 (EC 2.7.1.37) (TSSK- 3) (Testis-specific kinase 3) (TSK-3) (Serine/threonine-protein kinase 22C). | BSD domain containing 1 | MARCKS-related protein (MARCKS-like protein 1) (Macrophag…	-0.169622	0.195532	0.240102		2p_86172379_RP11-301O19_160	-0.039822	-0.0500073	-0.000133672
G004782	G004782;RP11-395N6;"ENSG00000189629 | ENSG00000160058 | ENSG00000181809 | ENSG00000185718";"36 | 36 | 36 | 36";"null | BSD domain containing 1 | null | Zinc finger and BTB domain containing protein 8.";"null | 55108 | null | 127557";"null | NP_060515.2 | null | ZBTB8";	0.0588417	0.275969	0.240195		2p_89284126_RP11-316G9_161	-0.089615	0.0218735	0.0289232
G006988	G006988;RP1-27O5;"ENSG00000160062 | ENSG00000185718 | ENSG00000176261";"36 | 36 | 36";"ZBTB8 protein (Fragment). | Zinc finger and BTB domain containing protein 8. | zinc finger and BTB domain containing 8 opposite strand";"null | 127557 | 339487";"Q8IUL5_HUMAN | ZBTB8 | NP_848642.1";	-0.0668011	0.303473	0.235394		2q_93316054_RP11-71B7_162	-0.157556	-0.0715806	-0.079297
G003984	G003984;RP11-104P21;;;;;;	0.273425	0.124473	0.10856		2q13_93515754_RP11-708D7_MAL	0.101726	-0.0875105	-0.123836
G000011	G000011;RP11-114B7;"ENSG00000162521 | ENSG00000162520 | ENSG00000190308 | ENSG00000191202 | ENSG00000176261 | ENSG00000162522 | ENSG00000134684 | ENSG00000200591";"36 | 36 | 36 | 36 | 36 | 36 | 28 | 36";"Chromatin assembly factor 1 subunit C (CAF-1 subunit C) (Chromatin assembly factor I p48 subunit) (CAF-I 48 kDa subunit) (CAF-Ip48) (Retinoblastoma binding protein p48) (Retinoblastoma-binding pr…	-0.0311756	-0.152301	0.0262647		2q_94530378_RP11-139J6_163	0.10826	-0.0155437	-0.17166
G007724	G007724;RP11-336O20;"ENSG00000116514 | ENSG00000116497 | ENSG00000121905 | ENSG00000162522 | ENSG00000160097 | ENSG00000134684 | ENSG00000121900";"36 | 36 | 36 | 36 | 36 | 28 | 36";"IBR domain containing protein 3. | S100P binding protein Riken isoform a | Neuron specific calcium-binding protein hippocalcin (Calcium-binding protein BDR-2). | null | fibronectin type III domain containing 5 | Tyros…	0.320561	0.00665601	0.0864813		2q_95987852_RP11-542D13_164	0.235574	-0.000822588	-0.0626342
G007147	G007147;RP5-1174N9;"ENSG00000116514";"36";"IBR domain containing protein 3.";"127544";"IBRDC3";	-0.215363	-0.168705	-0.193068		2q12_96216278_RP11-173M4_ZAP70	0.146972	-0.0249043	0.0442708
G004600	G004600;RP1-117O3;"ENSG00000004455 | ENSG00000192277 | ENSG00000142920";"28 | 36 | 36";"Adenylate kinase isoenzyme 2	0.476663	0.108188	0.134759		2q_97627550_RP11-38C17_165	-0.0206418	0.0748948	0.0667628
G002986	G002986;RP1-117N3;"ENSG00000192277 | ENSG00000142920 | ENSG00000004455";"36 | 36 | 28";"null | Arginine decarboxylase (EC 4.1.1.19) (ARGDC) (ADC) (Ornithine decarboxylase-like protein) (ODC-paralogue) (ODC-p). | Adenylate kinase isoenzyme 2	0.0777099	0.702857	0.201768		2q_98614865_RP11-30G7_166	0.306303	-0.0088895	-0.024819
G007636	G007636;RP11-131M11;"ENSG00000116525";"36";"tripartite motif-containing 62";"55223";"TRIM62";	-0.292674	-0.0917041	0.160747		2q_100482455_RP11-451C2_167	0.0391753	-0.0472534	0.05719
G004788	G004788;RP11-415J8;"ENSG00000200793 | ENSG00000160094 | ENSG00000134686 | ENSG00000184389 | ENSG00000193175";"36 | 36 | 36 | 36 | 36";"null | null | polyhomeotic 2-like isoform b | Novel protein similar to ABO family protein (Fragment). | null";"null | 149076 | 1912 | 127550 | null";"null | NP_689706.2 | PHC2 | Q5T0B8_HUMAN | null";	0.099279	0.258404	0.102236		2q12_100528268_RP11-4B12_IL1R1	-0.0569342	-0.0673459	0.069591
G006953	G006953;RP1-149P10;"ENSG00000121903";"36";"Zinc finger protein 31 (Zinc finger protein KOX29) (Zinc finger and SCAN domain containing protein 20).";"7579";"ZNF31";	-0.0593521	-0.12806	-0.0215285		2q_102314022_RP11-451G1_168	-0.0294035	-0.11678	0.052932
G006945	G006945;RP4-580O19;"ENSG00000121903 | ENSG00000121904";"36 | 36";"Zinc finger protein 31 (Zinc finger protein KOX29) (Zinc finger and SCAN domain containing protein 20). | CUB and sushi multiple domains protein 2.";"7579 | 114784";"ZNF31 | CSMD2";	0.429956	0.350498	0.176001		2q_104347895_RP11-526D2_169	-0.0168679	-0.0175236	0.00769895
G007126	G007126;RP5-947L8;"ENSG00000121904";"36";"CUB and sushi multiple domains protein 2.";"114784";"CSMD2";	0.0198511	0.217221	0.107211		2q_106670505_RP11-443K8_170	-0.0514899	0.0171949	0.228859
G004636	G004636;RP5-976H15;"ENSG00000121904";"36";"CUB and sushi multiple domains protein 2.";"114784";"CSMD2";	0.150817	-0.137148	0.178097		2q_109005569_RP11-438K19_171	0.0427528	-0.0386479	0.0201861
G007128	G007128;RP5-1071P19;"ENSG00000121904";"36";"CUB and sushi multiple domains protein 2.";"114784";"CSMD2";	0.0550587	-0.112774	0.0419577		2q14 _109305508_RP11-480O8_BUB1	0.201257	-0.0453202	-0.00500215
G007054	G007054;RP5-1007G16;"ENSG00000176256 | ENSG00000121904";"36 | 36";"HMG2 like isoform 1 | CUB and sushi multiple domains protein 2.";"127540 | 114784";"NP_660206.2 | CSMD2";	0.170447	0.444763	0.215664		2q14_110719781_RP11-285D1_IL1A	0.359504	0.0153033	-0.0221463
G000110	G000110;RP4-561P1;"ENSG00000121904";"36";"CUB and sushi multiple domains protein 2.";"114784";"CSMD2";	0.0446487	-0.113982	0.0378882		2q14_110748085_RP11-67L14_IL1B	0.0706488	-0.0257693	0.0278305
G007656	G007656;RP11-207N22;"ENSG00000121904";"36";"CUB and sushi multiple domains protein 2.";"114784";"CSMD2";	-0.253299	-0.224493	-0.190259		2q_113274199_RP11-412A2_172	0.0152191	-0.0577086	0.00969559
G007491	G007491;RP11-26F12;"ENSG00000142698 | ENSG00000201148 | ENSG00000193842 | ENSG00000121904";"36 | 36 | 36 | 36";"null | null | null | CUB and sushi multiple domains protein 2.";"84970 | null | null | 114784";"NP_116273.2 | null | null | CSMD2";	0.240318	-0.00244849	0.00172184		2q_114651720_RP11-59P4_173	-0.105923	0.0546785	0.00248498
G004618	G004618;RP4-657M3;"ENSG00000142698 | ENSG00000121904";"36 | 36";"null | CUB and sushi multiple domains protein 2.";"84970 | 114784";"NP_116273.2 | CSMD2";	0.267918	-0.0938167	-0.0165619		2q_116895245_RP11-77A13_174	-0.0334679	-0.0268461	0.0852259
G007615	G007615;RP11-113L23;;;;;;	-0.181834	-0.444449	-0.115566		2q_120394365_RP11-490M17_175	0.0393477	-0.000396044	0.0894572
G004608	G004608;RP3-396D17;;;;;;	0.196361	0.612951	0.0503415		2q_122201159_RP11-298E18_176	-0.0539055	-0.0245656	0.226104
G007057	G007057;RP4-806J12;;;;;;	0.160246	-0.140882	-0.309285		2q_124666411_RP11-48K7_177	0.0320849	-0.0324755	-0.00507047
G007046	G007046;RP4-651I17;;;;;;	0.432315	0.119493	-0.0348839		2q_128002955_RP11-32C20_178	-0.0157073	0.116048	0.0783938
G000012	G000012;RP11-327P22;"ENSG00000189280 | ENSG00000187513 | ENSG00000189433 | ENSG00000188910";"28 | 28 | 28 | 28";"Gap junction beta-5 protein (Connexin 31.1) (Cx31.1). | Gap junction alpha-4 protein (Connexin 37) (Cx37). | Gap junction beta-4 protein (Connexin 30.3) (Cx30.3). | Gap junction beta-3 protein (Connexin 31) (Cx31).";"2709 | 2701 | 127534 | 2707";"GJB5 | GJA4 | GJB4 | GJB3";	-0.0103674	-0.16359	0.0339162		2q_129455944_RP11-209H16_179	-0.0101773	-0.00329663	0.0343047
G003520	G003520;RP1-34M23;"ENSG00000189280 | ENSG00000188910 | ENSG00000187513 | ENSG00000189433";"28 | 28 | 28 | 28";"Gap junction beta-5 protein (Connexin 31.1) (Cx31.1). | Gap junction beta-3 protein (Connexin 31) (Cx31). | Gap junction alpha-4 protein (Connexin 37) (Cx37). | Gap junction beta-4 protein (Connexin 30.3) (Cx30.3).";"2709 | 2707 | 2701 | 127534";"GJB5 | GJB3 | GJA4 | GJB4";	0.0352566	0.362666	0.208894		2q_130858143_RP11-1L22_180	0.15459	-0.00657752	0.0897253
G007103	G007103;RP5-997D16;"ENSG00000163866 | ENSG00000116544";"36 | 36";"null | Disks large-associated protein 3 (DAP-3) (SAP90/PSD-95-associated protein 3) (SAPAP3) (PSD-95/SAP90-binding protein 3).";"113444 | null";"NP_612437.2 | DLGAP3";	-0.0414894	-0.144642	0.0753645		2q_131720526_RP11-250H22_181	-0.0142661	-0.0416576	0.0674809
G004744	G004744;RP11-244H3;"ENSG00000163867 | ENSG00000116544";"36 | 36";"Zinc finger MYM-type protein 6 (Zinc finger protein 258). | Disks large-associated protein 3 (DAP-3) (SAP90/PSD-95-associated protein 3) (SAPAP3) (PSD-95/SAP90-binding protein 3).";"253150 | null";"ZMYM6_HUMAN | DLGAP3";	-0.0427577	-0.476624	-0.108433		2q_133567722_RP11-289K3_182	0.0261214	0.00449124	0.0505963
G007717	G007717;RP11-248I9;"ENSG00000163867 | ENSG00000197056 | ENSG00000200915";"36 | 36 | 36";"Zinc finger MYM-type protein 6 (Zinc finger protein 258). | Zinc finger MYM-type protein 1. | null";"253150 | 79830 | null";"ZMYM6_HUMAN | ZMYM1 | null";	0.0443627	0.115206	0.109606		2q_137502030_RP11-12M21_183	0.103556	-0.0387826	0.0278525
G007616	G007616;RP11-181E22;"ENSG00000116560 | ENSG00000146463 | ENSG00000192392 | ENSG00000201868 | ENSG00000197056 | ENSG00000191624";"36 | 36 | 36 | 36 | 36 | 36";"Splicing factor	-0.0733258	-0.331027	-0.122601		2q_140664629_RP11-215D12_184	-0.0336171	0.0153467	0.0864765
G007659	G007659;RP11-209O11;"ENSG00000190894 | ENSG00000146463 | ENSG00000201542";"36 | 36 | 36";"null | zinc finger protein 262 | null";"null | 9202 | null";"null | ZNF262 | null";	-0.528801	-0.0674585	-0.0875923		2q_142561089_RP11-285H23_185	-0.0281119	-0.0434561	0.0919153
G004627	G004627;RP4-765A10;"ENSG00000146463 | ENSG00000190637 | ENSG00000183898 | ENSG00000142687 | ENSG00000202129";"36 | 36 | 36 | 36 | 36";"zinc finger protein 262 | null | null | polycystic kidney disease 1-like isoform a | null";"9202 | null | null | 79932 | null";"ZNF262 | null | null | NP_079150.3 | null";	0.00741464	-0.0773521	-0.0316445		2q_144568257_RP11-207O14_186	0.0217898	0.0143637	0.0262549
G007076	G007076;RP4-728D4;"ENSG00000116819 | ENSG00000142687 | ENSG00000020129";"36 | 36 | 36";"transcription factor AP-2 epsilon (activating enhancer binding protein 2 epsilon) | polycystic kidney disease 1-like isoform a | neurochondrin isoform 1";"339488 | 79932 | 23154";"TFAP2E | NP_079150.3 | NCDN";	0.233237	0.0296761	-0.0397449		2q_146029433_RP11-16J22_187	0.199031	-0.0842554	0.0953083
G007102	G007102;RP5-983H21;"ENSG00000116819 | ENSG00000126067";"36 | 36";"transcription factor AP-2 epsilon (activating enhancer binding protein 2 epsilon) | Proteasome subunit beta type 2 (EC 3.4.25.1) (Proteasome component C7- I) (Macropain subunit C7-I) (Multicatalytic endopeptidase complex subunit C7-I).";"339488 | 5690";"TFAP2E | PSMB2";	-0.00683863	0.34689	0.186146		2q_147948666_RP11-329H24_188	0.459644	-0.0713779	-0.0546841
G004794	G004794;RP11-435D7;"ENSG00000142686 | ENSG00000134698 | ENSG00000126067 | ENSG00000092853";"36 | 36 | 36 | 36";"null | Eukaryotic translation initiation factor 2C 4 (eIF2C 4) (eIF-2C 4) (Argonaute-4). | Proteasome subunit beta type 2 (EC 3.4.25.1) (Proteasome component C7- I) (Macropain subunit C7-I) (Multicatalytic endopeptidase complex subunit C7-I). | Claspin (hClaspin) (Hu-Claspin).";"127703 …	-0.021173	0.333564	0.143515		2q_149811718_RP11-311L3_189	0.130323	-0.0424153	0.0170239
G007669	G007669;RP11-239B6;"ENSG00000134698";"36";"Eukaryotic translation initiation factor 2C 4 (eIF2C 4) (eIF-2C 4) (Argonaute-4).";"192670";"EIF2C4";	-0.0771845	0.0893502	-0.140055		2q_151762765_RP11-547P13_190	0.0388892	-0.0444531	0.0712581
G007042	G007042;RP4-789D17;"ENSG00000092847 | ENSG00000126070";"36 | 36";"Eukaryotic translation initiation factor 2C 1 (eIF2C 1) (eIF-2C 1) (Argonaute-1) (Putative RNA-binding protein Q99). | Eukaryotic translation initiation factor 2C 3 (eIF2C 3) (eIF-2C 3) (Argonaute-3).";"26523 | 192669";"EIF2C1 | EIF2C3";	0.112214	0.387865	0.20101		2q_153750899_RP11-266L10_191	0.101065	-0.0262495	0.0209021
G007094	G007094;RP4-665N4;"ENSG00000126070 | ENSG00000116863 | ENSG00000171812 | ENSG00000092850";"36 | 36 | 36 | 36";"Eukaryotic translation initiation factor 2C 3 (eIF2C 3) (eIF-2C 3) (Argonaute-3). | ADP-ribosylhydrolase like 2 | Collagen alpha 2(VIII) chain precursor (Endothelial collagen). | Tektin-2 (Testicular tektin) (Tektin-t) (Testicular tektin B1-like protein) (Tektin-B1) (TEKTB1).";"192669 | …	0.246401	0.0102929	-0.0215279		2q_155275426_RP11-522N18_192	-0.096543	0.118457	0.0283442
G004614	G004614;RP4-615B18;"ENSG00000116871 | ENSG00000054116 | ENSG00000054118";"36 | 28 | 36";"null | Trafficking protein particle complex subunit 3 (BET3 homolog). | Thyroid hormone receptor-associated protein complex 150 kDa component (Trap150) (Thyroid hormone receptor associated protein 3).";"55700 | 27095 | 9967";"NP_060537.2 | TRAPPC3 | THRAP3";	-0.247059	0.105078	0.291749		2q_157332136_RP11-552E1_193	0.0353913	-0.050052	0.0258081
G007761	G007761;RP11-238O13;"ENSG00000054118";"36";"Thyroid hormone receptor-associated protein complex 150 kDa component (Trap150) (Thyroid hormone receptor associated protein 3).";"9967";"THRAP3";	0.265021	-0.0515558	0.0350022		2q_159941939_RP11-440P12_194	-0.137821	0.155976	0.0732856
G007722	G007722;RP11-268J15;"ENSG00000201448 | ENSG00000199344 | ENSG00000142694 | ENSG00000054118 | ENSG00000189817 | ENSG00000196182 | ENSG00000181817 | ENSG00000195091 | ENSG00000116883 | ENSG00000116885";"36 | 36 | 36 | 36 | 36 | 36 | 28 | 36 | 36 | 36";"null | null | null | Thyroid hormone receptor-associated protein complex 150 kDa component (Trap150) (Thyroid hormone receptor associated protein 3)…	-0.00127007	-0.145302	0.12543		2q_162432575_RP11-5J4_195	0.0815956	-0.00230282	0.0552455
G000111	G000111;RP4-731G4;"ENSG00000119535 | ENSG00000199344 | ENSG00000116898 | ENSG00000201448 | ENSG00000189817 | ENSG00000116885 | ENSG00000181817 | ENSG00000196182 | ENSG00000195091";"28 | 36 | 36 | 36 | 36 | 36 | 28 | 36 | 36";"Granulocyte colony stimulating factor receptor precursor (G-CSF-R) (CD114 antigen). | null | 28S ribosomal protein S15	0.31938	-0.209517	0.0144205		2q_164119153_RP11-218M2_196	-0.15463	-0.0392059	0.0880989
G003614	G003614;RP4-690O18;;;;;;	0.319136	-0.158311	0.105695		2q_165792789_RP11-125M15_197	-0.103701	0.00224711	0.0773504
G004617	G004617;RP4-655C4;;;;;;	0.0613374	-0.405845	-0.101785		2q_167550589_RP11-285F23_198	0.0729054	-0.00284627	0.104157
G007673	G007673;RP11-251B9;;;;;;	0.0498938	0.253285	0.142222		2q_168167722_RP11-551O2_199	0.0670579	0.00568498	0.099599
G007062	G007062;RP4-614N24;"ENSG00000163873";"36";"Glutamate receptor	0.060544	0.0221959	0.177665		2q_170478220_RP11-176L20_200	-0.0931725	0.0539845	0.0455503
G000112	G000112;RP5-1090M5;"ENSG00000163873";"36";"Glutamate receptor	0.379299	-0.0402903	0.12285		2q_172339503_RP11-158L8_201	-0.0594658	-0.000865866	-0.0468197
G006983	G006983;RP3-406M12;"ENSG00000195885 | ENSG00000199397";"36 | 36";"null | null";"null | null";"null | null";	-0.023559	-0.200761	0.087384		2q_174322700_RP11-205B19_202	-0.06569	-0.0177919	0.0750363
G007693	G007693;RP11-255C8;;;;;;	0.130887	0.0182017	0.126794		2q_176434170_RP11-250N10_203	-0.0124653	-0.0433537	0.0496701
G007135	G007135;RP5-1180C18;"ENSG00000195070";"36";"null";"null";"null";	0.232732	0.0237804	0.137334		2q_178425392_RP11-535B12_204	-0.0832085	-0.00538447	0.0423985
G004643	G004643;RP5-1090E8;;;;;;	-0.355402	-0.201635	0.0544594		2q_180316384_RP11-504G5_205	-0.0139354	0.0108437	0.0378824
G007811	G007811;RP11-422J8;"ENSG00000163877 | ENSG00000163874 | ENSG00000188904 | ENSG00000163875";"36 | 36 | 36 | 36";"Smad nuclear interacting protein 1. | zinc finger CCCH-type containing 12A | null | null";"79753 | 80149 | null | 64769";"SNIP1_HUMAN | NP_079355.1 | null | NP_073593.2";	0.0137895	-0.115906	0.143731		2q_182928655_RP11-571N13_206	0.00632401	-0.0121557	0.089427
G006936	G006936;RP3-423B22;"ENSG00000134697 | ENSG00000163877 | ENSG00000198731 | ENSG00000163879 | ENSG00000188904 | ENSG00000163875 | ENSG00000163874";"36 | 36 | 36 | 28 | 36 | 36 | 36";"Nucleolar GTP-binding protein 2 (Autoantigen NGP-1). | Smad nuclear interacting protein 1. | Ribosomal protein S27 (Metallopanstimulin 1) (RPS27) pseudogene. | Axonemal dynein light intermediate polypeptide 1 (Inner dy…	-0.12756	-0.0751958	0.172797		2q_184821659_RP11-400O18_207	0.161925	-0.0741938	0.00443135
G007878	G007878;RP11-566C13;"ENSG00000169218 | ENSG00000134697";"36 | 36";"roof plate-specific spondin | Nucleolar GTP-binding protein 2 (Autoantigen NGP-1).";"284654 | 29889";"NP_775911.1 | GNL2";	-0.176233	-0.294743	-0.0693853		2q_188746556_RP11-455J20_208	-0.100178	0.00128576	0.0299034
G007649	G007649;RP11-109P14;"ENSG00000197982 | ENSG00000196449 | ENSG00000183317 | ENSG00000134690 | ENSG00000188786 | ENSG00000199254 | ENSG00000195782 | ENSG00000175777 | ENSG00000200421 | ENSG00000185050 | ENSG00000194134 | ENSG00000185090";"36 | 36 | 36 | 36 | 36 | 36 | 36 | 36 | 36 | 36 | 36 | 36";"null | ischemia/reperfusion inducible protein | Ephrin type-A receptor 10 precursor (EC 2.7.1.112). | …	-0.0407679	-0.201808	0.0319268		2q_188891381_RP11-235L22_209	0.0376693	-0.0368176	0.0178981
G000113	G000113;RP4-783C10;;;;;;	0.0510603	0.234337	0.281846		2q32_189349089_RP11-1021H16_PMS1	0.00350688	-0.00244302	0.0187601
G004203	G004203;RP11-344O12;;;;;;	-0.281863	-0.28192	-0.300299		2q_191400396_RP11-59L22_210	-0.0260311	-0.0763268	0.0462546
G007617	G007617;RP11-100H21;"ENSG00000193137 | ENSG00000183520 | ENSG00000183431 | ENSG00000183386 | ENSG00000185668";"36 | 36 | 28 | 36 | 36";"null | Probable U3 small nucleolar RNA-associated protein 11 (U3 snoRNA- associated protein 11). | Splicing factor 3A subunit 3 (Spliceosome associated protein 61) (SAP 61) (SF3a60). | Four and a half LIM domains protein 3 (FHL-3) (Skeletal muscle LIM- protein 2)…	-0.324003	-0.203468	0.0272976		2q_193715271_RP11-1A1_211	0.204865	0.00411066	-0.173068
G000114	G000114;RP5-884C9;"ENSG00000185668";"36";"POU domain	0.288187	0.494478	0.194191		2q_196263348_RP11-172B9_212	0.00856105	-0.032287	0.00477658
G007749	G007749;RP11-214L19;;;;;;	0.542899	0.104033	0.192208		2q_197306449_RP11-439M9_213	0.0436158	-0.0261702	0.0342271
G006978	G006978;RP3-405J11;;;;;;	-0.0565607	-0.179577	-0.128865		2q_199102050_RP3-417E16_214	-0.167689	-0.0560094	0.0437121
G004767	G004767;RP11-329N22;"ENSG00000200796 | ENSG00000193993";"36 | 36";"null | null";"null | null";"null | null";	-0.130528	-0.221228	-0.164818		2q_200064880_RP11-13J8_215	0.0859289	-0.0186922	0.0729297
G007074	G007074;RP4-811I8;;;;;;	0.0145177	-0.0403545	-0.0398226		2q33-q34_200698725_RP11-536I18_CASP10;CF	-0.0596506	-0.068986	0.0662522
G007065	G007065;RP4-615P17;;;;;;	0.17338	0.265738	0.201829		2q33-34_200698725_RP11-536I18_CFLAR;CASP	-0.0133873	-0.00788474	0.00455598
G007707	G007707;RP11-334L9;"ENSG00000181267";"36";"null";"null";"null";	0.291645	0.146368	0.100612		2q_201826163_RP11-329O10_216	0.0242309	-0.0393256	0.403428
G004633	G004633;RP5-864K19;"ENSG00000199963 | ENSG00000194778 | ENSG00000158315 | ENSG00000131233 | ENSG00000116954";"36 | 36 | 28 | 36 | 36";"null | null | Rhomboid-related protein 2 (EC 3.4.21.-) (RRP2) (Rhomboid-like protein 2). | Gap junction alpha-10 protein (Connexin 59) (Cx59) (Connexin 58) (Cx58). | Ras-related GTP binding C";"null | null | 54933 | 81025 | 64121";"null | null | RHBDL2 | MYCBP | R…	-0.176877	-0.250837	-0.244679		2q_203683505_RP11-15J24_217	-0.107571	0.0122339	0.0383323
G007972	G007972;RP11-781D11;"ENSG00000168653 | ENSG00000174574";"36 | 36";"NADH-ubiquinone oxidoreductase 15 kDa subunit (EC 1.6.5.3) (EC 1.6.99.3) (Complex I-15 kDa) (CI-15 kDa). | null";"4725 | 79647";"NDUFS5 | NP_078871.1";	-0.318659	0.0427046	0.169699		2q_205355617_RP11-470J24_218	-0.0562665	0.0613736	0.0865469
G000013	G000013;RP11-113D13;"ENSG00000195837 | ENSG00000189970 | ENSG00000127603 | ENSG00000201194";"36 | 36 | 36 | 36";"null | null | Microtubule-actin crosslinking factor 1	0.0598242	-0.339757	-0.0875199		2q_207282390_RP11-140C4_219	0.0114735	0.0111133	0.00629826
G007772	G007772;RP11-416A14;"ENSG00000189970 | ENSG00000127603";"36 | 36";"null | Microtubule-actin crosslinking factor 1	0.312317	0.160567	0.198102		2q_209195257_RP11-396J8_220	0.205112	-0.0636064	0.0303769
G007823	G007823;RP11-420K8;"ENSG00000127603";"36";"Microtubule-actin crosslinking factor 1	-0.15949	-0.183654	-0.142163		2q_211615527_RP11-560C24_221	-0.149238	-0.0324017	0.0427458
G007523	G007523;RP11-87O1;"ENSG00000127603";"36";"Microtubule-actin crosslinking factor 1	0.00375887	-0.123216	-0.0151243		2q_214725021_RP11-489P15_222	-0.00803816	-0.0400875	0.062502
G007488	G007488;RP11-69E11;"ENSG00000183682 | ENSG00000182109 | ENSG00000127603 | ENSG00000192500 | ENSG00000189547 | ENSG00000090621 | ENSG00000185537 | ENSG00000201457 | ENSG00000186189";"36 | 36 | 36 | 36 | 36 | 36 | 36 | 36 | 36";"bone morphogenetic protein 8A | null | Microtubule-actin crosslinking factor 1	-0.17079	-0.287081	-0.14802		2q_215612877_RP11-506C8_223	0.0420074	-0.0624395	0.0192218
G004762	G004762;RP11-314P18;"ENSG00000090621 | ENSG00000182109 | ENSG00000201457 | ENSG00000183682 | ENSG00000185537 | ENSG00000186189 | ENSG00000163909 | ENSG00000192500";"36 | 36 | 36 | 36 | 36 | 36 | 36 | 36";"Polyadenylate-binding protein 4 (Poly(A)-binding protein 4) (PABP 4) (Inducible poly(A)-binding protein) (iPABP) (Activated-platelet protein 1) (APP-1). | null | null | bone morphogenetic protei…	-0.079585	-0.386801	-0.129745		2q24_216075150_RP11-307A11 _IGFBP2/IGFBP	0.15137	-0.0555786	-0.0257283
G007026	G007026;RP1-144F13;"ENSG00000116983 | ENSG00000163909 | ENSG00000200276 | ENSG00000116981 | ENSG00000084072";"28 | 36 | 36 | 36 | 36";"Hippocalcin-like protein 4 (HLP4). | hairy/enhancer-of-split related with YRPW motif-like | null | Cytosolic 5'-nucleotidase 1A (EC 3.1.3.5) (Cytosolic 5'-nucleotidase IA) (cN1A) (cN-IA) (cN-I). | Peptidyl-prolyl cis-trans isomerase E (EC 5.2.1.8) (PPIase E) (Rota…	-0.039513	-0.246287	-0.130905		2q24_216237158_RP11-506C8_IGFBP2/IGFBP5	0.0733895	-0.105755	-0.0193152
G000014	G000014;RP11-204L3;;;;;;	0.228624	-0.0347701	0.0404127		2q_217134653_RP11-378A13_224	0.307832	-0.0499776	-0.0583122
G006425	G006425;RP1-118J21;"ENSG00000043514 | ENSG00000116990 | ENSG00000084072 | ENSG00000116985 | ENSG00000202222 | ENSG00000198754 | ENSG00000190768";"36 | 28 | 36 | 28 | 36 | 36 | 36";"tRNA isopentenyltransferase	-0.154956	0.196621	0.0483833		2q_218551322_RP11-512O7_225	-0.00116458	-0.0155236	0.0658293
G007000	G007000;RP3-342P20;"ENSG00000191108 | ENSG00000188565 | ENSG00000168389 | ENSG00000199294";"36 | 36 | 36 | 36";"null | null | major facilitator superfamily domain containing 2 | null";"null | null | 84879 | null";"null | null | NP_116182.2 | null";	0.14942	0.252977	0.40716		2q_220807691_RP11-71J24_226	-0.146681	-0.0218669	0.00405539
G007598	G007598;RP11-115D7;"ENSG00000131236 | ENSG00000117000 | ENSG00000131238 | ENSG00000200315 | ENSG00000192726";"28 | 28 | 28 | 36 | 36";"Adenylyl cyclase-associated protein 1 (CAP 1). | Zinc finger protein Rlf (Rearranged L-myc fusion gene protein) (Zn-15 related protein). | Palmitoyl-protein thioesterase 1 precursor (EC 3.1.2.22) (Palmitoyl- protein hydrolase 1). | null | null";"10487 | 6018 | 553…	0.294376	0.233415	0.0752106		2q_222332168_RP11-551D18_227	-0.152348	-0.098898	0.081782
G007048	G007048;RP4-610N14;"ENSG00000117000";"28";"Zinc finger protein Rlf (Rearranged L-myc fusion gene protein) (Zn-15 related protein).";"6018";"RLF";	-0.0295218	0.517131	0.084481		2q_224943645_RP11-86O17_228	-0.055378	-0.0260191	0.00615497
G003521	G003521;RP1-39G22;"ENSG00000049089 | ENSG00000084073 | ENSG00000188800 | ENSG00000193504 | ENSG00000117000 | ENSG00000200414";"28 | 36 | 36 | 36 | 28 | 36";"Collagen alpha 2(IX) chain precursor. | CAAX prenyl protease 1 homolog (EC 3.4.24.84) (Prenyl protein-specific endoprotease 1) (Farnesylated proteins-converting enzyme 1) (FACE-1) (Zinc metalloproteinase Ste24 homolog). | null | null | Zinc f…	-0.0541009	-0.141917	-0.0239043		2q36_226362610_RP11-107L21_RIP	0.101726	-0.0535656	0.0271895
G006969	G006969;RP1-228H13;"ENSG00000187801 | ENSG00000174072 | ENSG00000084070";"36 | 36 | 36";"zinc finger protein 643 | PREDICTED: similar to 60S ribosomal protein L21 | stromal membrane-associated protein 1-like";"65243 | 388621 | 64744";"ZNF643 | XP_371243.1 | NP_073570.1";	0.244666	0.241858	0.216408		2q_226679553_RP11-149O3_229	-0.151966	0.0653596	0.0952438
G007921	G007921;RP11-656D10;"ENSG00000187815 | ENSG00000164002";"36 | 36";"zinc finger protein 642 | null";"339559 | 64789";"ZNF642 | NP_073611.1";	-0.458614	-0.249698	-0.194558		2q_228739038_RP11-457P23_230	0.00727588	-0.0515662	0.0040009
G007023	G007023;RP1-63P18;"ENSG00000117010";"36";"zinc finger protein 684";"127396";"NP_689586.2";	0.295046	0.0579771	0.0592552		2q_231335687_RP11-91N19_231	0.0408456	0.0867033	0.0180014
G000115	G000115;RP4-739H11;"ENSG00000117016 | ENSG00000194292 | ENSG00000066136 | ENSG00000181295";"36 | 36 | 36 | 36";"Regulating synaptic membrane exocytosis protein 3 (Nim3) (Rab-3 interacting molecule 3) (RIM 3) (RIM3 gamma). | null | Nuclear transcription factor Y subunit gamma (NF-Y protein chain C) (Nuclear factor YC) (NF-YC) (CCAAT-binding transcription factor subunit C) (CBF-C) (Transactivator H…	-0.0330162	-0.0681336	0.152456		2q_234360139_RP11-84G18_232	-0.0751962	0.0978068	-0.0281327
G003340	G003340;RP11-72N2;"ENSG00000117016 | ENSG00000117013 | ENSG00000192582 | ENSG00000193285 | ENSG00000198974 | ENSG00000066136 | ENSG00000181295 | ENSG00000199046";"36 | 36 | 36 | 36 | 36 | 36 | 36 | 36";"Regulating synaptic membrane exocytosis protein 3 (Nim3) (Rab-3 interacting molecule 3) (RIM 3) (RIM3 gamma). | Potassium voltage-gated channel subfamily KQT member 4 (Voltage-gated potassium chan…	-0.364754	1.7807	0.132593		2q_236635963_RP11-497D24_233	0.0864246	-0.0812236	-0.0472439
G007145	G007145;RP5-1066H13;"ENSG00000194670 | ENSG00000117013 | ENSG00000202416 | ENSG00000179862 | ENSG00000066136";"36 | 36 | 36 | 36 | 36";"null | Potassium voltage-gated channel subfamily KQT member 4 (Voltage-gated potassium channel subunit Kv7.4) (Potassium channel alpha subunit KvLQT4) (KQT-like 4). | null | Cbp/p300-interacting transactivator	-0.0269729	-0.240072	0.00421595		2q_238273584_RP11-546M8_234	0.255549	-0.0400979	-0.15757
G004557	G004557;RP11-348A7;"ENSG00000183225 | ENSG00000010803 | ENSG00000171793 | ENSG00000171790";"36 | 36 | 28 | 36";"null | Polycomb protein SCMH1 (Sex comb on midleg homolog 1). | CTP synthase (EC 6.3.4.2) (UTP--ammonia ligase) (CTP synthetase). | null";"null | 22955 | 1503 | 200172";"null | SCMH1 | CTPS | NP_659427.2";	-0.136909	-0.235773	-0.177902		2q37_239550000_RP11-756K13_DTYMK	0.255917	-0.02816	0.0247568
G004615	G004615;RP4-635E8;"ENSG00000010803 | ENSG00000183225";"36 | 36";"Polycomb protein SCMH1 (Sex comb on midleg homolog 1). | null";"22955 | null";"SCMH1 | null";	-0.189976	-0.272051	-0.189934		2q_240429827_RP11-463B12_235	0.00690152	-0.0293104	-0.113581
G007675	G007675;RP11-305B13;;;;;;	-0.195486	0.094835	-0.0511987		2q37.3_241583000_RP11-789L24_PDCD1	0.101726	-0.0456075	0.0353401
G004961	G004961;RP11-47A1;;;;;;	0.446617	0.0937492	0.197155		3p_721955_RP11-86C13_236	-0.0221325	-0.0465685	0.0484008
G007782	G007782;RP11-399E6;"ENSG00000183031";"36";"null";"null";"null";	0.0867452	-0.0376627	0.0110771		3p_2134908_RP11-299N3_237	-0.0139849	-0.0236954	0.0555469
G004960	G004960;RP11-486B10;"ENSG00000127129 | ENSG00000127124 | ENSG00000195446";"28 | 36 | 36";"Endothelin-2 precursor (ET-2) (Preproendothelin-2) (PPET2). | human immunodeficiency virus type I enhancer binding protein 3 | null";"1907 | 59269 | null";"EDN2 | HIVEP3 | null";	0.411249	-0.134984	0.0912357		3p_3094928_RP11-10H6_238	0.189326	-0.0455026	0.0584015
G007071	G007071;RP5-820O16;"ENSG00000127124";"36";"human immunodeficiency virus type I enhancer binding protein 3";"59269";"HIVEP3";	0.110977	0.231604	0.131754		3p_4444082_RP11-238A9_239	0.0011986	-0.0149813	0.0672545
G007745	G007745;RP11-216M14;;;;;;	0.0728769	-0.0901638	0.122058		3p_5453167_RP11-33E18_240	-0.0978037	0.0140311	0.0959059
G007120	G007120;RP4-705P8;;;;;;	0.0230971	0.328736	0.181668		3p_7514199_RP11-329A2_241	0.0189481	0.00642526	0.0852212
G004647	G004647;RP5-1107G8;;;;;;	0.0990935	-0.280469	-0.0773579		3p25_7525325_RP11-329A2_VHL/RAF1;GRM7	-0.178742	-0.0134845	0.104303
G006970	G006970;RP1-21K4;"ENSG00000183976";"36";"null";"null";"null";	0.0772505	0.329964	0.287641		3p_9008248_RP11-334L22_242	0.0532756	-0.0369365	-0.00431838
G007684	G007684;RP11-319C21;"ENSG00000198815 | ENSG00000197273 | ENSG00000044012";"28 | 36 | 36";"Forkhead box protein J3. | Guanylin precursor (Guanylate cyclase activator 2A) (Guanylate cyclase activating protein 1) (Gap-I) [Contains: HMW-guanylin; Guanylin]. | Guanylate cyclase activator 2B precursor [Contains: Guanylate cyclase C activating peptide 2 (Guanylate cyclase C activating peptide II) (GCAP-…	0.238751	0.384494	0.220766		3p25_10031232_RP11-382A21_VHL/RAF1;IRAK2	0.197419	-0.0319426	-0.0228454
G007679	G007679;RP11-223A3;"ENSG00000198815 | ENSG00000189584";"28 | 36";"Forkhead box protein J3. | null";"22887 | null";"FOXJ3 | null";	-0.113242	-0.0812633	-0.0295688		3p_10096802_RP11-438J1_243	0.0280625	-0.0263563	0.039187
G007623	G007623;RP11-157D18;"ENSG00000177181 | ENSG00000066185";"36 | 28";"family with sequence similarity 80	0.155736	0.347112	0.160522		3p25_10102349_RP11-438J1_VHL;NAG73;GHRL	0.101726	-0.00433308	-0.0242708
G004732	G004732;RP11-163G10;"ENSG00000186409 | ENSG00000066185 | ENSG00000200254 | ENSG00000197593 | ENSG00000190360 | ENSG00000188364 | ENSG00000127125";"36 | 28 | 36 | 36 | 36 | 36 | 36";"null | Zinc finger MYND domain containing protein 12. | null | null | null | Thymosin beta-4 (T beta 4) (Fx) [Contains: Hematopoietic system regulatory peptide (Seraspenide)]. | Phosphopantothenate--cysteine ligase (E…	-0.052149	-0.178634	0.0426942		3p25_10133133_RP11-439F4_VHL/RAF1	-0.081942	0.0103918	-0.0319959
G007085	G007085;RP4-692D3;"ENSG00000186409";"36";"null";"null";"Q6N081_HUMAN";	-0.136105	-0.144588	0.0431986		3p_11460751_RP11-167K17_244	0.0179981	0.0554916	0.0532864
G003651	G003651;RP5-994D16;"ENSG00000164008 | ENSG00000065978 | ENSG00000185421 | ENSG00000190737 | ENSG00000117385 | ENSG00000186409 | ENSG00000177868 | ENSG00000171960 | ENSG00000164007";"36 | 36 | 36 | 36 | 36 | 36 | 36 | 36 | 28";"null | Nuclease sensitive element binding protein 1 (Y-box binding protein 1) (Y-box transcription factor) (YB-1) (CCAAT-binding transcription factor I subunit A) (CBF-A) (…	-0.395722	-0.159572	0.0307462		3p25_12439616_Rp11-275J11_RAF1;MKRN2;MGC	0.808061	-0.0123734	-0.0111801
G000015	G000015;RP11-342M1;"ENSG00000164010 | ENSG00000177053 | ENSG00000117385 | ENSG00000164008 | ENSG00000190737 | ENSG00000185421 | ENSG00000164011 | ENSG00000177868";"36 | 36 | 36 | 36 | 36 | 36 | 36 | 36";"erythroblast membrane-associated protein | null | leucine proline-enriched proteoglycan (leprecan) 1 | null | null | PREDICTED: hypothetical protein XP_371244 | zinc finger protein 691 | coiled-c…	-0.0565522	0.13309	0.14635		3p_12517701_RP11-163D23_245	0.147659	-0.0071594	0.0153298
G004159	G004159;RP11-306K18;;;;;;	-0.0370666	-0.165912	-0.079914		3p25_12565081_RP11-167K17_RAF1	-0.0481312	-0.0562526	0.0597186
G004428	G004428;RP11-625P5;;;;;;	0.146707	0.247401	0.225919		3p_13735496_RP11-165B2_246	0.337173	-0.0172453	-0.028089
G007084	G007084;RP5-848E13;"ENSG00000201590 | ENSG00000117394 | ENSG00000192345";"36 | 36 | 36";"null | Solute carrier family 2	0.112994	0.439643	0.204239		3p_15734650_RP11-255O19_247	-0.0589947	-0.00716884	0.0488796
G007978	G007978;RP11-783C23;;;;;;	-0.247705	0.118887	0.153201		3p_17607726_RP11-8D23_248	0.208675	-0.00239029	-0.0259976
G007124	G007124;RP5-1034F7;"ENSG00000164012 | ENSG00000186973 | ENSG00000117395";"36 | 36 | 36";"null | null | Probable rRNA processing protein EBP2 (EBNA1 binding protein 2) (Nucleolar protein p40).";"149465 | null | 10969";"NP_689711.1 | null | EBNA1BP2";	0.292284	-0.0168543	-0.0161383		3p_19990619_RP11-27J5_249	-0.188594	0.0331226	-0.161286
G003220	G003220;RP11-282K6;"ENSG00000179178 | ENSG00000164012 | ENSG00000193077 | ENSG00000066322 | ENSG00000184157 | ENSG00000199240 | ENSG00000117399 | ENSG00000176591 | ENSG00000117400 | ENSG00000066056";"36 | 36 | 36 | 36 | 36 | 36 | 28 | 36 | 36 | 36";"null | null | null | Elongation of very long chain fatty acids protein 1. | null | null | Cell division cycle protein 20 homolog (p55CDC). | null | T…	0.0669099	-0.303833	-0.0743655		3p_20930813_RP11-16E8_250	0.0360884	-0.0381691	0.0896379
G002959	G002959;RP1-92O14;"ENSG00000117399 | ENSG00000159479 | ENSG00000173935 | ENSG00000117400 | ENSG00000066056 | ENSG00000066322";"28 | 36 | 36 | 36 | 36 | 36";"Cell division cycle protein 20 homolog (p55CDC). | Mediator of RNA polymerase II transcription subunit 8 homolog (Activator-recruited cofactor 32 kDa component) (ARC32). | RP11-506B15.1 protein isoform 3 | Thrombopoietin receptor precursor (T…	0.367572	0.150333	0.167369		3p_23080784_RP11-89F18_251	0.115778	-0.0455826	0.0761595
G004810	G004810;RP11-506B15;"ENSG00000198198 | ENSG00000173935 | ENSG00000188244 | ENSG00000178922 | ENSG00000142949";"36 | 36 | 36 | 36 | 36";"null | RP11-506B15.1 protein isoform 3 | RP11-506B15.1 protein isoform 1 | hydroxypyruvate isomerase homolog | Receptor-type tyrosine-protein phosphatase F precursor (EC 3.1.3.48) (LAR protein) (Leukocyte antigen related).";"23334 | 149469 | null | 81888 | 5792";…	0.232769	-0.21072	0.0597054		3p_25102890_RP11-421F9_252	-0.0536918	-0.0144951	0.0899839
G007151	G007151;RP5-1029K14;"ENSG00000066135 | ENSG00000142949";"36 | 36";"Jumonji domain containing protein 2A. | Receptor-type tyrosine-protein phosphatase F precursor (EC 3.1.3.48) (LAR protein) (Leukocyte antigen related).";"9682 | 5792";"JMJD2A | PTPRF";	0.0600652	-0.135982	0.15207		3p24_25248957_RP11-659P16_TOP2B	-0.0120129	-0.0765303	0.0466394
G004015	G004015;RP11-134C3;;;;;;	0.0686752	0.264115	0.149464		3p_26822939_RP11-2G22_253	0.329242	-0.0235583	0.0305694
G000016	G000016;RP11-184I16;"ENSG00000126091";"36";"CMP-N-acetylneuraminate-beta-1	0.148696	0.442147	0.211253		3p_28249516_RP11-30G4_254	-0.121543	-0.00667662	0.0739691
G007055	G007055;RP4-654J19;"ENSG00000126091 | ENSG00000182353";"36 | 36";"CMP-N-acetylneuraminate-beta-1	-0.0120724	-0.0721619	0.0748782		3p21_28317858_RP11-30G4_FHIT/FRA3B	0.193605	-0.0737007	0.0846705
G007552	G007552;RP11-7O11;"ENSG00000117408 | ENSG00000117407 | ENSG00000132768 | ENSG00000126091 | ENSG00000117411 | ENSG00000117410";"36 | 36 | 36 | 36 | 36 | 28";"Importin-13 (Imp13) (Ran-binding protein 13) (RanBP13) (Karyopherin 13) (Kap13). | neurotrophic factor artemin isoform 1	0.625017	0.789849	0.705229		3p22_29780000_RP11-7I16_TGFBRII	0.250085	-0.0207362	0.0786975
G004651	G004651;RP5-1198O20;"ENSG00000194237 | ENSG00000159214 | ENSG00000196517 | ENSG00000117411";"36 | 36 | 36 | 36";"null | coiled-coil domain containing 24 | Sodium- and chloride-dependent glycine transporter 1 (GlyT1) (GlyT-1) (Solute carrier family 6 member 9). | Beta-1	-0.0728041	-0.198914	0.0472863		3p_29893116_RP11-69K20_255	-0.145519	-0.00286522	0.0961641
G007036	G007036;RP4-675G8;"ENSG00000195013 | ENSG00000171872 | ENSG00000178042 | ENSG00000200171";"36 | 36 | 28 | 36";"null | zinc finger protein 393 | null | null";"null | 128209 | null | null";"null | ZNF393 | null | null";	0.175791	0.457852	0.184071		3p_30233321_RP11-7I16_256	0.0911017	-0.0643035	0.0415586
G007056	G007056;RP5-891H21;"ENSG00000117419 | ENSG00000178028";"36 | 28";"prion protein interacting protein | DNA methyltransferase 1-associated protein 1 (DNMT1-associated protein 1) (DNMAP1).";"null | 55929";"PRNPIP | DMAP1";	0.0542919	0.00575264	0.203222		3p_32065168_RP11-524O15_257	0.0916511	-0.0464333	-0.0178584
G000017	G000017;RP11-182I23;"ENSG00000117419 | ENSG00000178028";"36 | 28";"prion protein interacting protein | DNA methyltransferase 1-associated protein 1 (DNMT1-associated protein 1) (DNMAP1).";"null | 55929";"PRNPIP | DMAP1";	0.0167497	-0.159741	-0.0284889		3p_34293289_RP11-56P22_258	-0.113657	0.0233162	0.0607913
G007543	G007543;RP11-5L19;"ENSG00000195794 | ENSG00000187147 | ENSG00000199385";"36 | 36 | 36";"null | null | null";"null | 55182 | null";"null | NP_060620.2 | null";	-0.225617	-0.270317	-0.188341		3p21_36163743_RP11-129K12_MLH1	0.0562568	0.028173	-0.0672129
G004687	G004687;RP11-30D7;"ENSG00000187147";"36";"null";"55182";"NP_060620.2";	0.0630772	0.157092	0.344851		3p_36179030_RP11-129K12_259	-0.0400147	0.000894202	0.0323789
G007038	G007038;RP4-678E16;"ENSG00000189933 | ENSG00000199377 | ENSG00000187147 | ENSG00000126106 | ENSG00000200169 | ENSG00000190287 | ENSG00000198520";"36 | 36 | 36 | 36 | 36 | 36 | 36";"null | null | null | transmembrane protein 53 | null | null | null";"null | null | 55182 | 79639 | null | null | 339541";"null | null | NP_060620.2 | NP_078863.2 | null | null | NP_001004307.1";	-0.00518427	0.00857368	0.166502		3p21_36331055_RP11-491D6_MLH1	-0.00029084	-0.0672196	-0.0111496
G004122	G004122;RP11-269F19;"ENSG00000193554 | ENSG00000200913 | ENSG00000191900 | ENSG00000142937 | ENSG00000173863 | ENSG00000188396 | ENSG00000117425 | ENSG00000142945 | ENSG00000190030 | ENSG00000173846 | ENSG00000202444 | ENSG00000189933 | ENSG00000201729 | ENSG00000194654 | ENSG00000190820 | ENSG00000198520 | ENSG00000199377 | ENSG00000202031 | ENSG00000195907 | ENSG00000190287 | ENSG00000142959 | …	0.333398	0.0123597	0.0867365		3p22_37454926_RP11-1N9_MYD88	0.222439	-0.0478119	0.0164802
G003294	G003294;RP5-882O7;"ENSG00000070785 | ENSG00000173810 | ENSG00000117425 | ENSG00000192665";"28 | 36 | 28 | 36";"Translation initiation factor eIF-2B gamma subunit (eIF-2B GDP-GTP exchange factor). | similar to peptidyl-Pro cis trans isomerase (LOC128192)	0.0514759	-0.0197929	0.0545045		3p22_37918776_RP11-370K13_DLEC1	0.0906411	-0.00529181	0.0371875
G007513	G007513;RP11-69J16;"ENSG00000192665 | ENSG00000070785 | ENSG00000126107 | ENSG00000173810 | ENSG00000162415 | ENSG00000126088";"36 | 28 | 36 | 36 | 28 | 28";"null | Translation initiation factor eIF-2B gamma subunit (eIF-2B GDP-GTP exchange factor). | HECT domain containing 3 | similar to peptidyl-Pro cis trans isomerase (LOC128192)	-0.284808	-0.291176	-0.16301		3p_38499684_RP11-331G2_260	-0.129783	-0.0184045	0.052285
G007027	G007027;RP3-475G16;"ENSG00000162415";"28";"Zinc finger SWIM domain containing protein 5.";"null";"ZSWIM5";	-0.0715965	-0.121711	-0.125076		3p22_40428411_RP11-527M19_CTNNB1 B-caten	0.0452308	-0.0533402	0.0284465
G002477	G002477;RP11-420M12;"ENSG00000162415";"28";"Zinc finger SWIM domain containing protein 5.";"null";"ZSWIM5";	-0.126988	-0.19937	-0.176083		3p_40507850_RP11-527M19_261	-0.109198	-0.115666	0.0411506
G007116	G007116;RP4-739J5;;;;;;	-0.0752284	-0.151405	-0.0470387		3p_42777402_RP11-258N2_262	0.157706	-0.0147114	0.037763
G000116	G000116;RP4-534D1;;;;;;	-0.0745901	0.0112295	0.0869852		3p_45255663_RP11-91E8_263	0.000566013	-0.026749	0.0393584
G004143	G004143;RP11-291L19;"ENSG00000132763 | ENSG00000197232 | ENSG00000117450 | ENSG00000132781 | ENSG00000070759";"36 | 36 | 36 | 28 | 36";"null | null | Peroxiredoxin 1 (EC 1.11.1.15) (Thioredoxin peroxidase 2) (Thioredoxin-dependent peroxide reductase 2) (Proliferation-associated protein PAG) (Natural killer cell enhancing factor A) (NKEF-A). | A/G-specific adenine DNA glycosylase (EC 3.2.2.-) (Mut…	-0.131095	-0.106462	-0.0298101		3p_47688942_RP11-88B8_264	0.0474328	0.0708453	0.00597569
G004622	G004622;RP4-697E16;"ENSG00000117448 | ENSG00000117450 | ENSG00000159588 | ENSG00000132780";"36 | 36 | 36 | 28";"Alcohol dehydrogenase [NADP+] (EC 1.1.1.2) (Aldehyde reductase) (Aldo- keto reductase family 1 member A1). | Peroxiredoxin 1 (EC 1.11.1.15) (Thioredoxin peroxidase 2) (Thioredoxin-dependent peroxide reductase 2) (Proliferation-associated protein PAG) (Natural killer cell enhancing facto…	0.0516561	-0.0161761	0.0485674		3p_48645294_RP11-3B7_265	0.282371	-0.0307158	-0.0768539
G008015	G008015;RP11-767N6;"ENSG00000197429 | ENSG00000159596 | ENSG00000159592";"36 | 36 | 36";"Intracisternal A particle-promoted polypeptide (Fragment). | transmembrane protein 69 | GC-rich promoter binding protein 1-like 1";"3652 | 51249 | 60313";"Q5RGR8_HUMAN | NP_057570.1 | NP_067652.1";	-0.287926	-0.203744	-0.173695		3p_50509536_RP11-89F17_266	0.0467394	0.044279	-0.0181147
G007883	G007883;RP11-630I5;"ENSG00000159596 | ENSG00000086015 | ENSG00000159592 | ENSG00000197429";"36 | 36 | 36 | 36";"transmembrane protein 69 | Microtubule-associated serine/threonine-protein kinase 2 (EC 2.7.1.37). | GC-rich promoter binding protein 1-like 1 | Intracisternal A particle-promoted polypeptide (Fragment).";"51249 | 23139 | 60313 | 3652";"NP_057570.1 | MAST2 | NP_067652.1 | Q5RGR8_HUMAN";	-0.086057	-0.133225	0.0319724		3p21_50650000_RP11-151D23_ARMET	-0.0990306	0.0722879	0.0880087
G004840	G004840;RP11-735A5;"ENSG00000086015";"36";"Microtubule-associated serine/threonine-protein kinase 2 (EC 2.7.1.37).";"23139";"MAST2";	0.107322	-0.187118	-0.0648756		3p_51039450_RP5-1087L12_267	0.243413	0.0117658	0.0311187
G007839	G007839;RP11-386M16;"ENSG00000086015";"36";"Microtubule-associated serine/threonine-protein kinase 2 (EC 2.7.1.37).";"23139";"MAST2";	0.251696	0.407811	0.230936		3p_51823278_RP5-966M1_268	-0.0129903	0.0300529	-0.048788
G006943	G006943;RP4-533D7;"ENSG00000086015 | ENSG00000117461";"36 | 36";"Microtubule-associated serine/threonine-protein kinase 2 (EC 2.7.1.37). | Phosphatidylinositol 3-kinase regulatory gamma subunit (PI3-kinase p85-gamma subunit) (PtdIns-3-kinase p85-gamma) (p55PIK).";"23139 | 8503";"MAST2 | PIK3R3";	0.0527747	0.101079	0.0104641		3p_53505977_RP11-554O1_269	0.148755	0.0375166	0.088583
G000018	G000018;RP11-322N21;"ENSG00000171357 | ENSG00000117472 | ENSG00000085998 | ENSG00000117461 | ENSG00000086015";"36 | 36 | 36 | 36 | 36";"null | Tetraspanin-1 (Tspan-1) (Tetraspan NET-1) (Tetraspanin TM4-C). | Protein O-linked-mannose beta-1	-0.068712	-0.0364615	-0.0148086		3p_56236594_RP11-120C2_270	0.061751	-0.0321153	0.0306137
G002970	G002970;RP4-636H5;"ENSG00000085999 | ENSG00000132128 | ENSG00000171357";"28 | 36 | 36";"DNA repair and recombination protein RAD54-like (EC 3.6.1.-) (RAD54 homolog) (hRAD54) (hHR54). | Protein MUF1. | null";"8438 | 10489 | null";"RAD54L | MUF1_HUMAN | NP_001013633.1";	0.0848658	-0.144936	-0.00624123		3p_57044417_RP11-80H18_271	0.309486	-0.0277033	-0.0178833
G004613	G004613;RP4-603I14;"ENSG00000171357 | ENSG00000117480 | ENSG00000193446 | ENSG00000173660 | ENSG00000117481 | ENSG00000132128";"36 | 28 | 36 | 36 | 36 | 36";"null | Fatty-acid amide hydrolase (EC 3.1.-.-) (Oleamide hydrolase) (Anandamide amidohydrolase). | null | Ubiquinol-cytochrome c reductase complex 11 kDa protein	-0.154973	-0.0266466	0.117871		3p_58582042_RP11-170K19_272	0.122215	-0.0448121	0.0751577
G007132	G007132;RP5-1109J22;"ENSG00000197587";"36";"diencephalon/mesencephalon homeobox 1 isoform a";"127343";"DMBX1";	0.100539	0.43439	0.268552		3p_60906714_RP11-154D3_273	0.0197169	-0.034921	0.0134434
G003330	G003330;RP11-49P4;"ENSG00000184008 | ENSG00000123472 | ENSG00000162456 | ENSG00000142961 | ENSG00000079277";"36 | 36 | 36 | 36 | 36";"SLTP002. | ATP synthase mitochondrial F1 complex assembly factor 1 | null | Mps one binder kinase activator-like 2C (Mob1 homolog 3C) (Protein Mob3C). | MAP kinase-interacting serine/threonine-protein kinase 1 (EC 2.7.1.37) (MAP kinase signal-integrating kinase 1) …	-0.249995	-0.321307	-0.226954		3p_63087871_RP11-9A1_274	0.0245317	-0.0132099	0.102459
G000019	G000019;RP11-8J9;"ENSG00000186118 | ENSG00000123472 | ENSG00000142973 | ENSG00000159658";"36 | 36 | 28 | 36";"null | ATP synthase mitochondrial F1 complex assembly factor 1 | Cytochrome P450 4B1 (EC 1.14.14.1) (CYPIVB1) (P450-HP). | null";"374973 | 64756 | 1580 | 9813";"Q6PEX7_HUMAN | ATPAF1 | CYP4B1 | K0494_HUMAN";	0.160095	-0.267101	-0.0133167		3p_65396477_RP11-24O17_275	-0.0402122	0.0025597	0.0888445
G004207	G004207;RP11-346M5;"ENSG00000187048 | ENSG00000154198";"36 | 36";"Cytochrome P450 4A11 precursor (EC 1.14.15.3) (CYPIVA11) (Fatty acid omega-hydroxylase) (P-450 HK omega) (Lauric acid omega-hydroxylase) (CYP4AII) (P450-HL-omega). | Cytochrome P450.";"1579 | null";"CYP4A11 | Q8N1L4_HUMAN";	-0.421544	-0.189257	0.0443142		3p_66929199_RP11-253K11_276	-0.0146421	-0.0605114	0.0958272
G004597	G004597;RP1-18D14;"ENSG00000123473 | ENSG00000162366 | ENSG00000162367 | ENSG00000162365 | ENSG00000186160";"36 | 36 | 36 | 36 | 36";"TAL1 (SCL) interrupting locus | PDZK1-interacting protein 1 (17 kDa membrane-associated protein) (DD96 protein). | T-cell acute lymphocytic leukemia-1 protein (TAL-1 protein) (Stem cell protein) (T-cell leukemia/lymphoma-5 protein). | cytochrome P450	-0.129914	-0.111986	-0.0467523		3p_69042091_RP11-118O11_277	-0.0113536	-0.0249055	0.108731
G004187	G004187;RP11-332M15;"ENSG00000162368 | ENSG00000123473";"36 | 36";"UMP-CMP kinase (EC 2.7.4.14) (Cytidylate kinase) (Deoxycytidylate kinase) (Cytidine monophosphate kinase) (Uridine monophosphate/cytidine monophosphate kinase) (UMP/CMP kinase) (UMP/CMPK) (Uridine mon | TAL1 (SCL) interrupting locus";"51727 | 6491";"KCY_HUMAN | SIL";	0.249963	-0.115615	0.0470333		3p_70866154_RP11-522N9_278	0.134669	0.0103349	-0.0338142
G004619	G004619;RP4-666O22;;;;;;	-0.178473	-0.11367	0.102974		3p_72301517_RP11-20B7_279	-0.09746	-0.0572967	0.0718205
G000020	G000020;RP11-330M19;;;;;;	0.325767	-0.133988	0.0309005		3p_74485317_RP11-514J23_280	-0.116124	-0.0377717	0.0656095
G004765	G004765;RP11-329A14;"ENSG00000199904 | ENSG00000193782 | ENSG00000198801 | ENSG00000194543 | ENSG00000201040 | ENSG00000132122";"36 | 36 | 36 | 36 | 36 | 36";"null | null | null | null | null | spermatogenesis associated 6";"null | null | null | null | null | 54558";"null | null | null | null | null | SPATA6";	-0.263538	0.179162	-0.00398579		3p_75357659_RP11-220O14_281	0.0262878	-0.082328	-0.0287161
G000021	G000021;RP11-428D12;"ENSG00000162373";"36";"null";"79656";"NP_078879.1";	-0.0449463	0.191723	0.0667546		3p_77661053_RP11-26H10_282	-0.0866314	-0.0998214	-0.0686143
G004628	G004628;RP4-795A5;"ENSG00000197438";"36";"null";"null";"null";	-0.0119378	-0.10916	-0.0381033		3p_79166952_RP11-442C9_283	-0.17223	0.0120969	0.0818285
G004334	G004334;RP11-492I2;"ENSG00000162374";"28";"ELAV-like protein 4 (Paraneoplastic encephalomyelitis antigen HuD) (Hu-antigen D).";"1996";"ELAVL4";	0.0722876	0.386904	0.279348		3p_80187346_RP11-206J21_284	0.16847	-0.0722929	-0.00568011
G000117	G000117;RP5-1013G21;"ENSG00000162374";"28";"ELAV-like protein 4 (Paraneoplastic encephalomyelitis antigen HuD) (Hu-antigen D).";"1996";"ELAVL4";	0.166407	-0.131309	0.000869034		3p_82151606_RP11-474M18_285	-0.00688038	-0.0487757	-0.00815619
G000118	G000118;RP1-86A18;"ENSG00000185104 | ENSG00000195333 | ENSG00000142700 | ENSG00000202140";"36 | 36 | 28 | 36";"FAS-associated factor 1 (FAF1 protein) (hFAF1). | null | Doublesex-mab-3 (DM) domain (Fragment). | null";"11124 | null | null | null";"FAF1 | null | DMRTA2 | null";	0.303897	0.258309	0.155823		3p_87488348_RP11-81P15_286	0.0172603	-0.0568401	0.0199319
G003354	G003354;RP11-295K8;"ENSG00000185104 | ENSG00000200447 | ENSG00000189468";"36 | 36 | 36";"FAS-associated factor 1 (FAF1 protein) (hFAF1). | null | null";"11124 | null | null";"FAF1 | null | null";	-0.00623295	-0.0175413	-0.0638549		3p_88952660_RP11-264F20_287	-0.337433	0.0448302	0.0942317
G003405	G003405;RP11-116M11;"ENSG00000185104 | ENSG00000123080";"36 | 28";"FAS-associated factor 1 (FAF1 protein) (hFAF1). | Cyclin-dependent kinase 6 inhibitor (p18-INK6) (Cyclin-dependent kinase 4 inhibitor C) (p18-INK4c).";"11124 | 1031";"FAF1 | CDKN2C";	-0.160283	0.20438	-0.0197668		3q_91282341_RP11-12A13_288	-0.126131	0.00820338	0.0734649
G000022	G000022;RP11-253A20;"ENSG00000085832 | ENSG00000193038";"28 | 36";"Epidermal growth factor receptor substrate 15 (Protein Eps15) (AF-1p protein). | null";"2060 | null";"EPS15 | null";	0.0624396	0.390002	0.178865		3q_93463980_RP11-529P9_289	-0.165736	-0.000667979	0.0695935
G004313	G004313;RP11-470H9;"ENSG00000078618 | ENSG00000169213";"28 | 28";"Nardilysin precursor (EC 3.4.24.61) (N-arginine dibasic convertase) (NRD convertase) (NRD-C). | Ras-related protein Rab-3B.";"4898 | 5865";"NRD1 | RAB3B";	0.0380906	-0.219134	0.03536		3q_95007891_RP11-569H14_290	0.0270579	0.0359428	0.0806011
G003286	G003286;RP4-814E15;"ENSG00000157077 | ENSG00000177743";"36 | 36";"Zinc finger FYVE domain containing protein 9 (Mothers against decapentaplegic homolog interacting protein) (Madh-interacting protein) (Smad anchor for receptor activation) (Receptor activation anchor) | null";"9372 | null";"ZFYVE9 | null";	-0.208567	0.138318	0.0867757		3q_96680655_RP11-114I8_291	0.0270241	-0.012339	-0.127456
G000119	G000119;RP4-631H13;"ENSG00000121310 | ENSG00000116171";"36 | 36";"enoyl Coenzyme A hydratase domain containing 2 | Nonspecific lipid-transfer protein	-0.0864139	0.335096	0.240846		3q_100390367_RP11-40M23_292	-0.107103	0.0174971	-0.00935461
G003656	G003656;RP5-1024G6;"ENSG00000162384 | ENSG00000162385 | ENSG00000157184 | ENSG00000157193";"36 | 28 | 28 | 28";"null | Mago nashi protein homolog. | Carnitine O-palmitoyltransferase II	0.368423	0.115723	0.0791717		3q_102742302_RP11-20N7_293	0.0127452	-0.0333163	-0.00350499
G000023	G000023;RP11-117D22;"ENSG00000157193 | ENSG00000185762";"28 | 36";"Low-density lipoprotein receptor-related protein 8 precursor (Apolipoprotein E receptor 2). | null";"7804 | null";"LRP8 | NR_002314.1";	-0.0438411	-0.148492	0.178097		3q_105429335_RP11-93N14_294	0.0533804	-0.0143696	0.0219046
G001680	G001680;RP11-243A18;"ENSG00000174332 | ENSG00000200268";"36 | 36";"Zinc finger protein GLIS1 (GLI-similar 1). | null";"148979 | null";"GLIS1 | null";	0.147923	0.420341	0.3036		3q_107406507_RP11-553A10_295	0.05077	0.00938337	0.0150407
G000120	G000120;RP5-1043G4;;;;;;	0.410611	0.509326	0.210814		3q_109064685_RP11-572C15_296	0.165177	-0.00674717	-0.0886947
G000121	G000121;RP5-1070D5;"ENSG00000200930 | ENSG00000194473";"36 | 36";"null | null";"null | null";"null | null";	-0.0544125	-0.0193446	0.0731724		3q_110757679_RP11-107J18_297	-0.0560102	0.0271747	0.0299024
G000122	G000122;RP4-710M16;;;;;;	-0.0320695	0.0197691	0.122733		3q_112394539_RP11-249J17_298	0.0950112	-0.0284079	0.0447719
G003525	G003525;RP1-67N4;"ENSG00000173406";"28";"Disabled homolog 1.";"1600";"DAB1";	-0.153513	-0.245651	-0.148904		3q_114290307_RP11-165B13_299	-0.137379	-0.0316549	0.0503935
G002296	G002296;RP11-20F20;"ENSG00000173406";"28";"Disabled homolog 1.";"1600";"DAB1";	-0.0864252	0.284998	0.127742		3q_116083166_RP11-169N13_300	0.215109	-0.0516133	-0.0567926
G000024	G000024;RP11-342F23;"ENSG00000162600 | ENSG00000195263 | ENSG00000184292";"36 | 36 | 36";"OMA1 homolog	-0.0588494	0.0634947	0.0613124		3q_116294121_RP11-767L7_301	0.0760535	-0.0815836	-0.0576793
G003337	G003337;RP11-63G10;"ENSG00000190584 | ENSG00000189808 | ENSG00000177606";"36 | 36 | 36";"null | null | Transcription factor AP-1 (Activator protein 1) (AP1) (Proto-oncogene c-jun) (V-jun avian sarcoma virus 17 oncogene homolog) (p39).";"null | null | 3725";"null | null | JUN";	-0.216818	-0.199067	-0.263986		3q_117533408_RP11-480B17_302	0.11231	0.0398984	0.0417185
G000025	G000025;RP11-37M11;"ENSG00000172456 | ENSG00000134709";"36 | 36";"null | Hook homolog 1 (h-hook1) (hHK1).";"55277 | 51361";"NP_060761.2 | HOOK1_HUMAN";	-0.131538	-0.127915	-0.133171		3q_119080180_RP11-457E6_303	0.105156	0.0076864	0.0393119
G003625	G003625;RP4-781A20;"ENSG00000134716 | ENSG00000134709";"36 | 36";"Cytochrome P450 2J2 (EC 1.14.14.1) (CYPIIJ2) (Arachidonic acid epoxygenase). | Hook homolog 1 (h-hook1) (hHK1).";"1573 | 51361";"CYP2J2 | HOOK1_HUMAN";	-0.189652	-0.116904	-0.13217		3q13_119235688_RP11-73F12 _GSK3B	-0.0637049	0.101485	0.0425484
G000123	G000123;RP4-668G5;;;;;;	0.10746	-0.0127281	0.178097		3q13_119294401_RP11-767L7_GSK3B	0.101434	-0.0394364	-0.104344
G003646	G003646;RP5-902P15;"ENSG00000162599";"36";"Nuclear factor 1 A-type (Nuclear factor 1/A) (NF1-A) (NFI-A) (NF-I/A) (CCAAT-box binding transcription factor) (CTF) (TGGCA-binding protein).";"4774";"NFIA";	-0.133279	0.154499	0.162426		3q_120530367_RP11-521J5_304	-0.0330023	-0.0230374	0.0867768
G000124	G000124;RP4-662P1;"ENSG00000132849";"36";"InaD-like protein (Inadl protein) (hINADL) (Pals1-associated tight junction protein) (Protein associated to tight junctions).";"10207";"INADL";	0.211158	0.335432	0.132206		3q_122604292_RP11-205A6_305	0.0285549	-0.00263356	-0.0140261
G000026	G000026;RP11-5P4;;;;;;	0.10385	0.275355	0.144588		3q_123943012_RP11-59J16_306	-0.0111946	-0.017194	-0.0792015
G004119	G004119;RP11-267I5;;;;;;	-0.0914663	-0.165395	0.0280936		3q_125390948_RP11-221E20_307	0.124799	-0.0404133	0.0217515
G000125	G000125;RP4-537F10;"ENSG00000191302 | ENSG00000200919 | ENSG00000185483";"36 | 36 | 36";"null | null | Tyrosine-protein kinase transmembrane receptor ROR1 precursor (EC 2.7.1.112) (Neurotrophic tyrosine kinase	0.0942042	0.264895	0.115343		3q_128042092_RP11-517B11_308	-0.0644128	0.000117927	0.103338
G003324	G003324;RP11-24J23;"ENSG00000185483 | ENSG00000177414";"36 | 36";"Tyrosine-protein kinase transmembrane receptor ROR1 precursor (EC 2.7.1.112) (Neurotrophic tyrosine kinase	0.0234431	-0.0256705	-0.0214942		3q_130059970_RP11-91K8_309	-0.0176382	0.0394355	0.0197832
G003302	G003302;RP5-1080K5;"ENSG00000162434 | ENSG00000162437";"28 | 36";"Tyrosine-protein kinase JAK1 (EC 2.7.1.112) (Janus kinase 1) (JAK-1). | Probable RNA-binding protein KIAA1579.";"3716 | 55225";"JAK1 | K1579_HUMAN";	0.25277	0.277435	0.0622907		3q_131870944_RP11-91O5_310	0.0265184	0.012868	0.0166889
G000126	G000126;RP4-700A9;"ENSG00000162433";"36";"Adenylate kinase isoenzyme 4	0.370894	0.615372	0.134617		3q21_133518347_RP11-85F14_NCK1	-0.0859351	0.052167	0.0404836
G004478	G004478;RP11-711K22;"ENSG00000184588";"28";"cAMP-specific 3'	-0.0777049	-0.113582	-0.0624097		3q_133714139_RP11-269A14_311	-0.147505	-0.0198828	0.0837156
G000127	G000127;RP4-759M20;"ENSG00000118473";"36";"SH3-domain GRB2-like (endophilin) interacting protein 1";"84251";"NP_115667.1";	-0.0263578	-0.155634	-0.0633152		3q_134736424_RP11-556L15_312	-0.00708934	-0.0574323	-0.0408648
G000128	G000128;RP4-547N15;"ENSG00000116704 | ENSG00000189574";"36 | 36";"UDP-glucuronic acid/UDP-N-acetylgalactosamine transporter (UDP- GlcA/UDP-GalNAc transporter) (Solute carrier family 35 member D1). | null";"23169 | null";"SLC35D1 | null";	-0.0908262	0.102975	-0.0692367		3q_137605274_RP11-231L11_313	0.281671	-0.0667237	-0.00466711
G004559	G004559;RP11-393N21;"ENSG00000202451 | ENSG00000190489 | ENSG00000191755 | ENSG00000199191 | ENSG00000142864";"36 | 36 | 36 | 36 | 36";"null | null | null | null | Plasminogen activator inhibitor 1 RNA-binding protein (PAI1 RNA- binding protein 1) (PAI-RBP1).";"null | null | null | null | 26135";"null | null | null | null | PAIRB_HUMAN";	0.0471528	-0.298083	-0.0995836		3q23_138529195_RP11-235I18_TFDP2	0.101726	-0.073786	-0.0121021
G003298	G003298;RP5-975D15;"ENSG00000116717 | ENSG00000199984 | ENSG00000172380";"36 | 36 | 28";"Growth arrest and DNA-damage-inducible protein GADD45 alpha (DNA- damage inducible transcript 1) (DDIT1). | null | Guanine nucleotide-binding protein G(I)/G(S)/G(O) gamma-12 subunit.";"1647 | null | 55970";"GADD45A | null | GNG12";	0.238022	0.601828	0.033459		3q_139651381_RP11-160A13_314	0.164087	0.0323659	-0.0436233
G003607	G003607;RP4-609E1;"ENSG00000162595 | ENSG00000193533 | ENSG00000183438 | ENSG00000116729";"36 | 36 | 36 | 36";"GTP-binding protein Di-Ras3 (Distinct subgroup of the Ras family member 3) (Rho-related GTP-binding protein RhoI). | null | null | putative NFkB activating protein 373 isoform 2";"9077 | null | null | 79971";"DIRA3_HUMAN | null | null | NP_001002292.1";	-0.0630754	-0.145079	-0.0480527		3q_141372002_RP11-200O17_315	0.00927016	-0.0421947	0.0800332
G000129	G000129;RP5-1033K19;"ENSG00000116745";"28";"Retinal pigment epithelium-specific 65 kDa protein.";"6121";"RPE65";	0.269646	-0.197668	-0.0689248		3q22_142958632_RP11-383G6_ATR; SEP1	-0.0698424	-0.0244702	0.0152331
G000027	G000027;RP11-412F21;;;;;;	0.107856	0.277271	0.174593		3q_143020393_RP11-21M4_316	0.0185121	0.002818	0.0496145
G000130	G000130;RP5-944F13;;;;;;	0.19158	0.115773	-0.0180428		3q_144671010_RP11-501O2_317	-0.0151608	-0.0346146	0.0673949
G000131	G000131;RP5-1006B11;"ENSG00000184733";"36";"null";"null";"null";	0.0212834	0.367482	0.146793		3q_146898554_RP11-145F16_318	0.0409859	-0.030108	0.00509826
G000028	G000028;RP11-175G14;"ENSG00000172260";"36";"Neuronal growth regulator 1 precursor.";"257194";"NEGR1";	-0.0903583	-0.0195962	0.0634673		3q_148459338_RP11-3F11_319	0.111715	0.0145361	0.0799724
G000029	G000029;RP11-261J10;"ENSG00000195756";"36";"null";"null";"null";	-0.0993989	0.0642359	0.0339349		3q_148997033_RP11-362A9_320	-0.125836	-0.00926424	0.000130593
G000496	G000496;RP4-726A1;;;;;;	-0.00164475	0.391271	0.190582		3q_150454652_RP11-223L18_321	-0.00895034	0.0609363	0.113178
G000132	G000132;RP4-716B13;;;;;;	-0.25136	-0.174115	-0.0686789		3q_152494652_RP11-111F10_322	0.0270204	0.0147964	0.0173432
G000030	G000030;RP11-250D8;"ENSG00000162620 | ENSG00000116783 | ENSG00000178961";"36 | 36 | 36";"leucine rich repeat containing 44 | Fucose-1-phosphate guanylyltransferase (EC 2.7.7.30) (GDP-L-fucose pyrophosphorylase) (GDP-L-fucose diphosphorylase). | TNNI3 interacting kinase";"127255 | 8790 | 51086";"NP_660301.1 | FPGT | TNNI3K";	-0.0245994	-0.159073	0.03247		3q_154370655_RP11-90N21_323	-0.0352006	-0.0661649	0.0732609
G003910	G003910;RP11-44I8;"ENSG00000116791 | ENSG00000195982 | ENSG00000178965 | ENSG00000162623";"28 | 36 | 36 | 36";"Quinone oxidoreductase (EC 1.6.5.5) (NADPH:quinone reductase) (Zeta- crystallin). | null | null | null";"1429 | null | null | 127253";"CRYZ | null | NP_001002912.2 | NP_612476.1";	-0.0877671	-0.105802	-0.141872		3q_156949452_RP11-67F24_324	-0.0435672	0.0210043	0.0486316
G000031	G000031;RP11-25F16;"ENSG00000162624";"36";"LIM homeobox 8";"431707";"NP_001001933.1";	0.130883	0.0224452	0.0731427		3q_159538105_RP11-498P15_325	-0.116091	-0.00338233	0.00953446
G001004	G001004;RP11-297N6;"ENSG00000181227 | ENSG00000178552 | ENSG00000137968 | ENSG00000117054";"36 | 36 | 36 | 28";"null | null | Choline transporter-like protein 5 (Solute carrier family 44 member 5). | Acyl-CoA dehydrogenase	0.317994	0.866568	0.0982583		3q26_160609439_RP11-67F24_IL12A	0.0720716	-0.108742	0.0699779
G000133	G000133;RP5-963M5;"ENSG00000184005";"36";"Alpha-N-acetylgalactosaminide alpha-2	-0.168469	-0.095898	-0.0741212		3q_162571586_RP11-491K7_326	-0.0836141	0.00353622	0.0119181
G007695	G007695;RP11-293P10;"ENSG00000184005";"36";"Alpha-N-acetylgalactosaminide alpha-2	0.364255	0.33646	0.10369		3q_164373813_RP11-264D7_327	-0.0442956	-0.0603929	0.0802936
G007146	G007146;RP5-1102E8;"ENSG00000186743 | ENSG00000184005";"36 | 36";"PREDICTED: similar to Triosephosphate isomerase (TIM) | Alpha-N-acetylgalactosaminide alpha-2	-0.253529	-0.21816	-0.206275		3q_166151735_RP11-141C22_328	-0.00300077	-0.00804531	-0.0161382
G007769	G007769;RP11-415A20;"ENSG00000199921 | ENSG00000117069 | ENSG00000190490";"36 | 36 | 36";"null | Alpha-N-acetylgalactosaminide alpha-2	-0.0794471	-0.117597	-0.00377431		3q_166619765_RP11-816J6_329	0.189948	0.126594	0.169153
G007119	G007119;RP4-803E15;"ENSG00000117069";"36";"Alpha-N-acetylgalactosaminide alpha-2	0.0225119	0.107957	0.0246798		3q_167925187_RP11-484I19_330	-0.0640707	-0.049003	0.0224954
G006080	G006080;RP4-739M21;"ENSG00000117069";"36";"Alpha-N-acetylgalactosaminide alpha-2	-0.449588	-0.447169	-0.385136		3q26.3_169248200_RP11-196F13_TNFSF10	0.0236069	-0.0109839	0.0366281
G007020	G007020;RP4-564M11;"ENSG00000117069 | ENSG00000142892";"36 | 36";"Alpha-N-acetylgalactosaminide alpha-2	-0.0901339	-0.192111	-0.15679		3q_169255952_RP11-44A1_331	-0.0903923	-0.00863762	0.0380764
G007121	G007121;RP4-706A16;"ENSG00000117069 | ENSG00000198782 | ENSG00000142892";"36 | 28 | 36";"Alpha-N-acetylgalactosaminide alpha-2	-0.180167	-0.21843	-0.216909		3q26.3_170302826_RP11-3K16 _HTR TERC	0.0808526	-0.0559284	0.0597431
G007804	G007804;RP11-363H12;"ENSG00000154027 | ENSG00000142892";"28 | 36";"Adenylate kinase isoenzyme 5 (EC 2.7.4.3) (ATP-AMP transphosphorylase). | GPI-anchor transamidase precursor (EC 3.-.-.-) (GPI transamidase) (Phosphatidylinositol-glycan biosynthesis	0.0190871	0.291211	0.176297		3q26.3_170401369_RP11-816J6_HTR TERC;MYN	0.21841	0.142529	0.294098
G007791	G007791;RP11-375A5;"ENSG00000200546 | ENSG00000154027";"36 | 28";"null | Adenylate kinase isoenzyme 5 (EC 2.7.4.3) (ATP-AMP transphosphorylase).";"null | 26289";"null | AK5";	0.123601	0.327426	0.244812		3q_171860342_RP11-5L1_332	-0.0585906	0.00757966	0.127072
G007503	G007503;RP11-40C18;"ENSG00000036549 | ENSG00000200546 | ENSG00000154027";"36 | 36 | 28";"zinc finger	0.350109	0.250838	0.199496		3q_173722562_RP11-484D18_333	0.0930174	-0.0698227	0.0372656
G000032	G000032;RP11-306I4;"ENSG00000154027 | ENSG00000036549 | ENSG00000077254 | ENSG00000190017 | ENSG00000192465";"28 | 36 | 36 | 36 | 36";"Adenylate kinase isoenzyme 5 (EC 2.7.4.3) (ATP-AMP transphosphorylase). | zinc finger	0.033322	0.196103	0.181715		3q_175284190_RP11-682A21_334	0.039359	-0.00888459	0.0438033
G004233	G004233;RP11-386I14;"ENSG00000162616 | ENSG00000137960 | ENSG00000162613 | ENSG00000180162 | ENSG00000185429 | ENSG00000162614";"36 | 36 | 28 | 36 | 36 | 36";"DnaJ homolog subfamily B member 4 (Heat shock 40 kDa protein 1 homolog) (Heat shock protein 40 homolog) (HSP40 homolog). | PDZ domain protein GIPC2 | Far upstream element binding protein 1 (FUSE binding protein 1) (FBP) (DNA helicase V) (HD…	-0.092934	-0.102612	-0.0901263		3q_176731940_RP11-420J11_335	-0.0415056	0.00522673	0.0820889
G000134	G000134;RP4-653E17;"ENSG00000117114";"36";"Latrophilin-2 precursor (Calcium-independent alpha-latrotoxin receptor 2) (Latrophilin homolog 1) (Lectomedin-1).";"23266";"LPHN2";	0.151437	0.483637	0.0914176		3q28_177384368_RP11-436A20_FXR1	0.0901073	-0.0334857	0.0149932
G000034	G000034;RP11-398N17;;;;;;	-0.113693	-0.158258	-0.11772		3q_177562497_RP11-445C21_336	0.141409	-0.0230805	0.0547244
G000035	G000035;RP11-338F23;;;;;;	-0.294689	-0.334396	-0.206003		3q26.3_179671693_Rp11-245C23_PIK3Ca;KCNM	0.0447182	-0.00913889	0.00047447
G002303	G002303;RP11-28I21;;;;;;	-0.320374	-0.459198	-0.296182		3q26.3_179794668_RP11-682A21_PIK3CA	-0.00821438	-0.0621534	0.0499243
G000036	G000036;RP11-118B23;"ENSG00000122432 | ENSG00000174021 | ENSG00000117155 | ENSG00000117133 | ENSG00000180869 | ENSG00000117151";"36 | 28 | 36 | 36 | 36 | 28";"spermatogenesis associated 1 | Guanine nucleotide-binding protein G(I)/G(S)/G(O) gamma-5 subunit. | Afadin- and alpha-actinin-binding protein (ADIP) (Afadin DIL domain- interacting protein) (SSX2-interacting protein). | Ribosome production …	-0.0093177	-0.267104	-0.0854524		3q_180080770_RP11-14I2_337	0.257129	0.0550194	0.0320126
G004327	G004327;RP11-484D4;"ENSG00000117155 | ENSG00000180869";"36 | 36";"Afadin- and alpha-actinin-binding protein (ADIP) (Afadin DIL domain- interacting protein) (SSX2-interacting protein). | null";"117178 | null";"SSX2IP | NP_001028832.1";	0.124191	0.0311672	-0.0719597		3q27_180505566_RP11-125E8_EIF4G1	0.115185	0.125503	-0.000117417
G000135	G000135;RP4-604P14;;;;;;	-0.00756837	-0.0504541	0.0683404		3q27_180505566_RP11-125E8_THPO	-0.0252011	-0.0101083	-0.0994936
G004545	G004545;RP11-234D19;"ENSG00000194709 | ENSG00000200190 | ENSG00000162642 | ENSG00000142867";"36 | 36 | 36 | 36";"null | null | null | B cell lymphoma/leukemia 10 (B-cell CLL/lymphoma 10) (Bcl-10) (CED- 3/ICH-1 prodomain homologous E10-like regulator) (CIPER) (CARD- containing molecule enhancing NFkappaB) (Cellular homolog of vCARMEN";"null | null | 148423 | 8915";"null | null | NP_932343.1 | BCL1…	-0.0177689	0.00324927	-0.0427422		3q27_180581482_RP11-481O2_DVL3	0.405626	-0.0473414	-0.0220044
G004962	G004962;RP11-234D19;"ENSG00000200190 | ENSG00000194709 | ENSG00000162642 | ENSG00000142867";"36 | 36 | 36 | 36";"null | null | null | B cell lymphoma/leukemia 10 (B-cell CLL/lymphoma 10) (Bcl-10) (CED- 3/ICH-1 prodomain homologous E10-like regulator) (CIPER) (CARD- containing molecule enhancing NFkappaB) (Cellular homolog of vCARMEN";"null | null | 148423 | 8915";"null | null | NP_932343.1 | BCL1…	0.243141	0.518329	0.162454		3q25-29_181921319_RP11-110C15_MAP3K13	0.0554471	0.0289827	0.0147233
G000136	G000136;RP4-722L13;"ENSG00000117174";"36";"null";"54680";"NP_060423.2";	-0.125534	0.0630116	0.0526901		3q28_182404503_RP11-443P15_ETV5	0.18467	-0.00638492	-0.00361673
G000137	G000137;RP4-612B15;;;;;;	0.162192	-0.123788	0.178097		3q26.2-q27_182404503_RP11-443P15_SFRS10	0.284507	-0.0499877	-0.0188327
G000138	G000138;RP5-1043L3;;;;;;	0.424829	0.218461	0.133552		3q_182588379_RP11-65J14_338	0.0438388	0.00575656	0.0280122
G002968	G002968;RP4-544H6;"ENSG00000143013";"36";"LIM domain transcription factor LMO4 (LIM domain only protein 4) (LMO- 4) (Breast tumor autoantigen).";"8543";"LMO4";	-0.256395	-0.264693	-0.180021		3q27_182983893_RP11-134F2_CRYGS; AHSG; F	0.13485	-0.0391941	-0.148676
G000037	G000037;RP11-427B20;"ENSG00000190853";"36";"null";"null";"null";	0.293642	-0.0448081	-0.0472481		3q27_183149031_RP11-795A2_HRG	0.215565	-0.00617163	0.0193716
G003341	G003341;RP11-82K18;"ENSG00000137947 | ENSG00000137944";"28 | 36";"Transcription initiation factor IIB (General transcription factor TFIIB) (S300-II). | RNA binding motif protein	-0.0982177	-0.108254	0.0749039		3q27_183208381_RP11-119E13_KNG; APM1	0.160484	0.0361233	-0.142792
G000038	G000038;RP11-413E1;"ENSG00000171488 | ENSG00000189831";"36 | 36";"factor for adipocyte differentiation 158 | null";"84230 | null";"NP_115646.2 | null";	-0.138218	0.194133	0.0500271		3q27_183405808_RP11-42D20_SIAT1	0.0492311	0.0186902	-0.0288027
G000039	G000039;RP11-298P9;;;;;;	0.117759	0.460534	0.190889		3q27_183542716_RP11-246B7_SIAT1; RPL39L	0.21552	0.0492485	0.00805335
G000139	G000139;RP4-665J23;"ENSG00000122482";"36";"Zinc finger protein 644 (Zinc finger motif enhancer binding protein 2) (Zep-2).";"84146";"ZNF644";	0.0230665	0.352473	0.110674		3q27-q28_183703610_RP11-208N14_MASP1	-0.00876245	0.0118897	0.0101288
G004108	G004108;RP11-256O16;;;;;;	-0.250682	-0.202164	-0.240951		3q27_183703610_RP11-208N14_MASP1	0.0207237	-0.0708146	-0.0174935
G004965	G004965;RP11-659J18;;;;;;	0.016642	0.0343657	0.0177281		3q27_183875143_RP11-560F18_IFRG28	0.140211	-0.01994	0.0260046
G004174	G004174;RP11-324C23;"ENSG00000069702 | ENSG00000190004";"36 | 36";"TGF-beta receptor type III precursor (TGFR-3) (Transforming growth factor beta receptor III) (Betaglycan). | null";"7049 | null";"TGFBR3 | null";	-0.251909	-0.11127	-0.139977		3q27_183904604_RP11-567G11_NA	0.0913481	-0.0530354	0.0507728
G000140	G000140;RP4-621B10;"ENSG00000188973 | ENSG00000189195 | ENSG00000172031 | ENSG00000069712";"36 | 36 | 36 | 36";"null | BTB (POZ) domain containing 8 | abhydrolase domain containing 7 | null";"null | 284697 | 253152 | null";"null | BTBD8 | ABHD7 | Q9UPP5_HUMAN";	0.341601	0.626895	0.126789		3q27_184025905_RP11-88P6_NA	-0.000437821	-0.0453842	0.0620819
G003655	G003655;RP5-1014C4;"ENSG00000193595 | ENSG00000162676 | ENSG00000067208 | ENSG00000191198";"36 | 28 | 36 | 36";"null | Zinc finger protein Gfi-1 (Growth factor independence-1). | ecotropic viral integration site 5 | null";"null | 2672 | 7813 | null";"null | GFI1 | EVI5 | null";	0.173739	-0.1315	-0.0330033		3q_184025952_RP11-88P6_339	-0.0410255	-0.0528085	0.0680626
G004183	G004183;RP11-330C7;"ENSG00000067208 | ENSG00000201317 | ENSG00000193161";"36 | 36 | 36";"ecotropic viral integration site 5 | null | null";"7813 | null | null";"EVI5 | null | null";	-0.401472	-0.0408634	0.0231905		3q27_184190545_RP11-211G3_BCL6; SST	0.0466033	0.0187791	0.0523841
G003616	G003616;RP4-713B5;"ENSG00000191545 | ENSG00000117505 | ENSG00000201004";"36 | 36 | 36";"null | TATA-binding protein-associated phosphoprotein (Down-regulator of transcription 1) (Dr1 protein) (Negative cofactor 2 beta) (NC2 beta). | null";"null | 1810 | null";"null | DR1 | null";	0.0690197	0.335246	0.164982		3q28_184190545_RP11-211G3_SST	0.0539843	-0.0807575	0.0672254
G000141	G000141;RP5-1033H22;"ENSG00000137942 | ENSG00000137936";"36 | 36";"formin binding protein 1-like isoform 1 | breast cancer antiestrogen resistance 3";"54874 | 8412";"FNBP1L | BCAR3";	-0.0280762	-0.072505	0.0973904		3q27_184310031_RP11-30O15_NA	-0.00105967	-0.0133156	-0.0842315
G000040	G000040;RP11-366L18;"ENSG00000117528 | ENSG00000117525";"36 | 28";"ATP-binding cassette sub-family D member 3 (70 kDa peroxisomal membrane protein) (PMP70). | Tissue factor precursor (TF) (Coagulation factor III) (Thromboplastin) (CD142 antigen).";"5825 | 2152";"ABCD3 | F3";	-0.163626	-0.210342	-0.127679		3q27_184337378_RP11-44H4_NA	0.0469271	-0.0162368	0.0313883
G004306	G004306;RP11-465K1;"ENSG00000143036 | ENSG00000117519";"36 | 36";"Choline transporter-like protein 3 (Solute carrier family 44 member 3). | Calponin-3 (Calponin	-0.103747	0.015399	0.0404129		3q27_184499280_RP11-132N15_NA	0.0778938	-0.0530699	0.047635
G000041	G000041;RP11-14O19;;;;;;	-0.089376	-0.13227	-0.118311		3q27_184554621_RP11-430L16_LPP	-0.0437331	-0.0254262	0.0168013
G000042	G000042;RP11-146P11;;;;;;	-0.0848672	-0.299851	-0.114536		3q27_184749970_RP11-137K3_LPP	0.0271089	-0.00264992	0.0351654
G000043	G000043;RP11-122C9;"ENSG00000190886 | ENSG00000117569 | ENSG00000137970";"36 | 36 | 36";"null | polypyrimidine tract binding protein 2 | null";"null | 58155 | 6129";"null | PTBP2 | null";	0.0924404	-0.0965582	-0.0901406		3q27_184844191_RP11-769B17_LPP 1.	0.0967924	0.0569619	0.00467864
G000044	G000044;RP11-128G13;"ENSG00000188641";"36";"Dihydropyrimidine dehydrogenase [NADP+] precursor (EC 1.3.1.2) (DPD) (DHPDHase) (Dihydrouracil dehydrogenase) (Dihydrothymine dehydrogenase).";"1806";"DPYD";	-0.135065	0.317432	0.00660137		3q26-28_184845289_RP11-481O2_THPO; DVL3;	0.0330712	-0.0627926	0.028016
G000045	G000045;RP11-17C2;;;;;;	0.0380163	0.412469	0.121297		3q27_184882146_RP11-426J22_LPP	-0.0682887	0.0356897	0.0668055
G000033	G000033;RP11-143H12;;;;;;	0.105119	0.361747	0.243524		3q27_185067442_RP11-298A18_LPP	0.286252	-0.0682779	-0.090503
G000046	G000046;RP11-413P11;;;;;;	-0.0721516	-0.0289507	-0.0195446		3q27_185067443_RP11-298A18_LPP 2.	0.0617962	-0.0241465	-0.122529
G002535	G002535;RP11-260K3;;;;;;	-0.248919	-0.272446	-0.224289		3q27_185234409_RP11-259F24_LPP 3.	0.214362	-0.0206209	-0.00981296
G004967	G004967;RP11-3P15;;;;;;	0.298191	0.207874	0.0446108		3q27_185254335_RP11-67E18_LPP	-0.158556	0.0392899	0.07052
G003288	G003288;RP5-837M10;"ENSG00000079335 | ENSG00000187974";"36 | 36";"Dual specificity protein phosphatase CDC14A (EC 3.1.3.48) (EC 3.1.3.16) (CDC14 cell division cycle 14 homolog A). | null";"8556 | null";"CDC14A | null";	-0.394075	-0.286603	-0.225263		3q27_185407180_RP11-297K7_LPP	0.119556	-0.0250681	0.0319254
G004963	G004963;RP11-109M16;"ENSG00000181656 | ENSG00000181645 | ENSG00000079335";"36 | 36 | 36";"Probable G-protein coupled receptor 88 (Striatum-specific G-protein coupled receptor). | null | Dual specificity protein phosphatase CDC14A (EC 3.1.3.48) (EC 3.1.3.16) (CDC14 cell division cycle 14 homolog A).";"54112 | null | 8556";"GPR88 | null | CDC14A";	0.278551	0.605183	0.033306		3q_185899353_RP11-178K17_340	-0.0563677	-0.0923293	0.019665
G004964	G004964;RP11-86F24;"ENSG00000162692";"28";"Vascular cell adhesion protein 1 precursor (V-CAM 1) (CD106 antigen) (INCAM-100).";"7412";"VCAM1";	-0.0693777	-0.173657	-0.0728681		3q27_186079959_RP11-717C3_MUC13; KIAA123	-0.0838045	-0.047379	-0.172198
G000142	G000142;RP4-549L20;"ENSG00000162695 | ENSG00000162694 | ENSG00000182166";"36 | 36 | 36";"zinc transporter like 2 | Exostosin-like 2 (EC 2.4.1.223) (Glucuronyl-galactosyl-proteoglycan 4- alpha-N-acetylglucosaminyltransferase) (Alpha-1	-0.096766	0.0375793	0.0667863		3q29_186499478_RP11-373I6_TP63	-0.0494176	-0.0620238	0.00674457
G000047	G000047;RP11-421L21;"ENSG00000199742 | ENSG00000117543 | ENSG00000190108 | ENSG00000187114";"36 | 36 | 36 | 36";"null | Probable diphthine synthase (EC 2.1.1.98) (Diphthamide biosynthesis methyltransferase). | null | null";"null | 51611 | null | null";"null | DPH5_HUMAN | null | Q9NXN7_HUMAN";	-0.106026	0.0597128	0.108396		3q26-27_186793366_RP11-410F19_SFRS10;IMP	0.039828	-0.0876364	0.0298907
G000048	G000048;RP11-202K23;;;;;;	-0.0441897	-0.0572097	0.0204866		3q_187170763_RP11-211P13_341	-0.0398201	-0.0685514	-0.0190207
G006111	G006111;RP11-168E17;;;;;;	0.38984	0.166765	0.049781		3q27-28_188163195_RP11-208N14_MASP1;MGC3	-0.0621371	-0.0935886	0.038297
G004128	G004128;RP11-276D8;;;;;;	-0.187247	-0.373369	-0.22436		3q27 _188636706_RP11-211G3_BCL6;SST	-0.127685	0.0347574	0.0556578
G007082	G007082;RP5-936J12;"ENSG00000060718";"28";"Collagen alpha 1(XI) chain precursor.";"1301";"COL11A1";	0.345764	0.104144	0.118103		3q27-28_188636706_RP11-211G3_SST; BCL6	-0.0303013	-0.0403763	0.0817379
G007838	G007838;RP11-446M5;"ENSG00000060718";"28";"Collagen alpha 1(XI) chain precursor.";"1301";"COL11A1";	0.307016	0.140556	0.00754639		3q27-28_188649539_RP11-519M9_SST	-0.168674	0.0415662	0.0879938
G007531	G007531;RP11-34I24;"ENSG00000060718";"28";"Collagen alpha 1(XI) chain precursor.";"1301";"COL11A1";	-0.0493839	0.0439865	-0.0257911		3q27_188700515_Rp11-595B12_BCL6	0.101726	-0.0858405	0.0639533
G007692	G007692;RP11-252E11;;;;;;	-0.109904	-0.0593294	0.0509087		3q27-28_188700515_RP11-640P3_BCL6	-0.0623535	-0.0579942	0.0726527
G007586	G007586;RP11-153F1;"ENSG00000197839";"36";"Alpha-amylase 2B precursor (EC 3.2.1.1) (1	0.184361	-0.0403934	-0.0772284		3q27-28_189510456_RP11-298A18_LPP	-0.226516	-0.110813	0.0863913
G000143	G000143;RP5-1108M17;"ENSG00000197839 | ENSG00000196318 | ENSG00000051415";"36 | 36 | 36";"Alpha-amylase 2B precursor (EC 3.2.1.1) (1	-0.388982	-0.300059	-0.382721		3q_189555936_RP11-56C4_342	-0.134138	0.0438289	0.0765597
G007859	G007859;RP11-508C1;"ENSG00000187733 | ENSG00000174876";"36 | 36";"Salivary alpha-amylase precursor (EC 3.2.1.1) (1	-0.717458	-0.36268	-0.499661		3q28_190758749_RP11-373I6_TP73L;MLAT4	-0.121627	-0.0992469	0.0685584
G007063	G007063;RP4-724N10;;;;;;	0.084077	-0.162695	0.0231395		3q29_191175593_RP11-436M6_MUC4	0.188956	0.00280437	-0.215539
G007498	G007498;RP11-97C18;;;;;;	-0.416362	-0.229603	0.144271		3q_193297098_RP11-279P10_343	0.146617	-0.043792	0.00886164
G007766	G007766;RP11-364B6;"ENSG00000173146";"36";"null";"null";"null";	0.252737	0.321705	0.102172		3q_194324680_RP11-506F8_344	0.0671209	-0.0102768	0.0342931
G007493	G007493;RP11-24D16;;;;;;	-0.219909	-0.236005	-0.139324		3q29_195456508_RP11-436M6_ACK1;FLJ14408;	0.075353	0.0263397	-0.0926922
G007990	G007990;RP11-788E9;;;;;;	0.147141	0.447351	0.137986		3q29_195456508_RP11-436M6_ACK1; MUC4	0.127474	-0.0563314	-0.144744
G007937	G007937;RP11-484M14;;;;;;	-0.148974	-0.221554	-0.0230807		4p16_1605617_RP11-572O17_FGFR3;SLBP;TACC	0.171711	0.000681325	-0.000476485
G007701	G007701;RP11-341D24;;;;;;	0.395047	0.311705	0.113776		4p_1612473_RP11-572O17_346	0.113661	0.000351021	0.0179133
G007754	G007754;RP11-289O2;;;;;;	0.134531	-0.195866	-0.121967		4p_3425307_RP11-492I23_347	0.179456	-0.0252734	-0.0759823
G007696	G007696;RP11-333H8;;;;;;	-0.0830329	0.349522	0.182561		4p_4921016_RP11-326O23_348	0.0406958	-0.0071542	0.0855769
G007528	G007528;RP11-16I11;;;;;;	0.0941742	0.387203	0.235343		4p_7853714_RP11-338K13_349	0.0112088	-0.0344498	-0.0523624
G000049	G000049;RP11-118G19;;;;;;	0.143713	0.0221891	0.0382726		4p_10273022_RP11-61G19_350	0.00403542	-0.0657887	0.0398136
G000050	G000050;RP11-90H3;;;;;;	-0.0844557	0.293459	0.154036		4p_11723541_RP11-168E17_351	0.145157	-0.0072475	0.133578
G000144	G000144;RP5-916A15;;;;;;	0.540624	0.259214	0.116321		4p_13767616_RP11-341G5_352	-0.00100699	-0.0463299	0.0935837
G000145	G000145;RP5-1077K16;"ENSG00000198890";"36";"Protein arginine N-methyltransferase 6 (EC 2.1.1.-) (Heterogeneous nuclear ribonucleoprotein methyltransferase-like protein 6).";"55170";"HRMT1L6";	0.17138	0.382165	0.183033		4p_17172377_RP11-333I7_353	0.017619	-0.0161057	-0.00792252
G000051	G000051;RP11-28P8;"ENSG00000085491";"36";"solute carrier family 25 member 24 isoform 1";"29957";"SLC25A24";	0.153553	0.440726	0.20213		4p_19059335_RP11-3J1_354	0.113001	-0.0752531	0.0562959
G000146	G000146;RP4-667F15;"ENSG00000116299";"36";"null";"57535";"NP_065826.2";	0.363677	0.606954	0.0944849		4p_20669853_RP11-362J17_355	-0.0633817	-0.0560797	0.105569
G004153	G004153;RP11-297O4;"ENSG00000143126 | ENSG00000134243 | ENSG00000134222 | ENSG00000197600 | ENSG00000143106";"36 | 28 | 36 | 36 | 36";"Cadherin EGF LAG seven-pass G-type receptor 2 precursor (Epidermal growth factor-like 2) (Multiple epidermal growth factor-like domains 3) (Flamingo 1). | Sortilin precursor (Glycoprotein 95) (Gp95) (Neurotensin receptor 3) (NT3) (100 kDa NT receptor). | p53-regul…	-0.0376282	-0.138874	-0.0460204		4p_23473923_RP11-406E22_356	-0.00137301	-0.0308728	0.0436525
G000147	G000147;RP5-831G13;"ENSG00000143028 | ENSG00000156097 | ENSG00000065135 | ENSG00000174151 | ENSG00000181754 | ENSG00000162650";"36 | 36 | 28 | 36 | 36 | 36";"Synaptophysin-like protein 2. | Probable G-protein coupled receptor 61 (Biogenic amine receptor-like G-protein coupled receptor). | Guanine nucleotide-binding protein G(k)	-0.06791	-0.183721	-0.0282132		4p_25457959_RP11-419L16_357	0.0439853	0.0574341	0.0651821
G003669	G003669;RP5-1160K1;"ENSG00000199026 | ENSG00000134183 | ENSG00000065135 | ENSG00000116337 | ENSG00000156097 | ENSG00000190050 | ENSG00000200595 | ENSG00000194141";"36 | 28 | 28 | 28 | 36 | 36 | 36 | 36";"null | Guanine nucleotide-binding protein G(t)	-0.434682	-0.0685333	0.0641779		4p_27287265_RP11-415C15_358	-0.0447413	-0.0436179	0.0758223
G003617	G003617;RP4-735C1;"ENSG00000134202 | ENSG00000198758 | ENSG00000134201";"28 | 36 | 28";"Glutathione S-transferase Mu 3 (EC 2.5.1.18) (GSTM3-3) (GST class-mu 3) (hGSTM3-3). | epidermal growth factor receptor pathway substrate 8-like protein 3 isoform a | Glutathione S-transferase Mu 5 (EC 2.5.1.18) (GSTM5-5) (GST class-mu 5).";"2947 | 79574 | 2949";"GSTM3 | EPS8L3 | GSTM5";	0.203608	0.509576	0.107139		4p_28887262_RP11-292B1_359	0.0381638	-0.0675351	0.0352643
G000052	G000052;RP11-284N8;"ENSG00000177272 | ENSG00000177301";"36 | 36";"Potassium voltage-gated channel subfamily A member 3 (Voltage-gated potassium channel subunit Kv1.3) (HPCN3) (HGK5) (HuKIII) (HLK3). | Potassium voltage-gated channel subfamily A member 2 (Voltage-gated potassium channel subunit Kv1.2) (HBK5) (NGK1) (HUKIV).";"3738 | 3737";"KCNA3 | KCNA2";	0.222597	0.347112	0.0337622		4p_31647722_RP11-478O20_360	-0.0340337	0.0195406	0.0756034
G004388	G004388;RP11-552M11;"ENSG00000143110 | ENSG00000116473 | ENSG00000085465 | ENSG00000121933 | ENSG00000200360 | ENSG00000190243 | ENSG00000199890 | ENSG00000191012 | ENSG00000116459 | ENSG00000116455";"36 | 36 | 36 | 28 | 36 | 36 | 36 | 36 | 28 | 36";"null | Ras-related protein Rap-1A (GTP-binding protein smg-p21A) (Ras-related protein Krev-1) (C21KG) (G-22K). | Oviduct-specific glycoprotein precu…	-0.0703489	-0.137162	-0.0538496		4p_32604811_RP11-20M7_361	0.166478	-0.0299677	0.0645986
G003284	G003284;RP4-773A18;"ENSG00000194489 | ENSG00000188113 | ENSG00000201028 | ENSG00000171385 | ENSG00000197852 | ENSG00000116473 | ENSG00000064703";"36 | 36 | 36 | 36 | 36 | 36 | 36";"null | null | null | Potassium voltage-gated channel subfamily D member 3 (Voltage-gated potassium channel subunit Kv4.3). | null | Ras-related protein Rap-1A (GTP-binding protein smg-p21A) (Ras-related protein Krev-1)…	0.052745	-0.151597	-0.101236		4p_34770768_RP11-24H13_362	-0.00776212	0.0295979	0.0880228
G000053	G000053;RP11-88H9;"ENSG00000171385";"36";"Potassium voltage-gated channel subfamily D member 3 (Voltage-gated potassium channel subunit Kv4.3).";"3752";"KCND3_HUMAN";	0.0208573	0.0326546	0.176269		4p_36979232_RP11-103J17_363	-0.0915032	-0.0438755	-0.117689
G003887	G003887;RP11-13K24;;;;;;	-0.0138829	-0.240172	-0.0460638		4p_38031126_RP11-392K14_364	-0.0588743	-0.0199282	-0.0666304
G003281	G003281;RP4-671G15;"ENSG00000143079 | ENSG00000134245";"36 | 28";"null | Wnt-2b protein precursor (Wnt-13).";"55917 | 7482";"NP_061174.1 | WNT2B";	-0.241714	-0.28909	-0.230104		4p13_40339730_RP11-395I6_ARHH;N4BP2	-0.0642513	0.0064481	0.00245285
G000148	G000148;RP4-770C6;"ENSG00000007341 | ENSG00000134245";"36 | 28";"suppression of tumorigenicity 7-like isoform 1 | Wnt-2b protein precursor (Wnt-13).";"54879 | 7482";"ST7L | WNT2B";	-0.143641	-0.160813	-0.0650659		4p_41717164_RP11-227F19_365	0.141741	-0.10519	0.0194665
G003772	G003772;RP11-426L16;"ENSG00000155367 | ENSG00000184599 | ENSG00000116489 | ENSG00000198789 | ENSG00000155366 | ENSG00000155363 | ENSG00000193814";"36 | 36 | 28 | 36 | 28 | 28 | 36";"protein phosphatase 1J (PP2C domain containing) | family with sequence similarity 19 (chemokine (C-C motif)-like)	-0.105429	-0.207114	-0.0973736		4p_44908093_RP11-55C6_366	-0.15659	-0.0657209	0.00555567
G000054	G000054;RP11-31F15;"ENSG00000198799";"36";"Leucine-rich repeats and immunoglobulin-like domains protein 2 precursor (LIG-2).";"9860";"LRIG2";	0.0436326	-0.220809	0.013523		4p_47645734_RP11-100N21_367	-0.00580754	-0.0278147	0.053664
G000149	G000149;RP5-1037B23;"ENSG00000134207";"36";"Synaptotagmin-6 (Synaptotagmin VI) (SytVI).";"148281";"SYT6";	0.419808	-0.220934	0.0142559		4q_52481353_RP11-365H22_368	-0.175204	0.0377355	0.147858
G003748	G003748;RP11-343L14;"ENSG00000116752 | ENSG00000201114 | ENSG00000175984 | ENSG00000197323 | ENSG00000195270 | ENSG00000186728";"36 | 36 | 36 | 36 | 36 | 36";"Breast carcinoma amplified sequence 2 (DNA amplified in mammary carcinoma-1 protein) (Spliceosome associated protein SPF 27). | null | DENN/MADD domain containing 2C | Transcription intermediary factor 1-gamma (TIF1-gamma) (RET-fused gene 7…	-0.07664	-0.165018	-0.100551		4q_54172367_RP11-18M17_369	0.0191881	0.0109318	0.0933337
G002949	G002949;RP4-662B22;"ENSG00000134259";"28";"Beta-nerve growth factor precursor (Beta-NGF).";"4803";"NGFB";	-0.173566	0.080288	0.0612315		4q_54926716_RP11-231C18_370	-0.0477084	-0.0427546	0.077988
G003658	G003658;RP5-1034E9;"ENSG00000134259";"28";"Beta-nerve growth factor precursor (Beta-NGF).";"4803";"NGFB";	0.295295	0.498162	0.0957687		4q12_55088924_RP11-231C18_PDGFRA	0.0595411	-0.0482932	0.0662537
G000150	G000150;RP4-663N10;"ENSG00000134259";"28";"Beta-nerve growth factor precursor (Beta-NGF).";"4803";"NGFB";	0.195734	0.0340095	-0.0149052		4q12_55125759_RP11-56D20_PDGFRA	-0.0398109	-0.0773426	0.0384669
G000151	G000151;RP4-787H6;"ENSG00000194204";"36";"null";"null";"null";	0.00599449	0.260766	0.157292		4q11_55367757_RP11-586A2_KIT	0.0156142	0.0154422	0.0407933
G003662	G003662;RP5-1086K13;"ENSG00000200547 | ENSG00000177173 | ENSG00000116815 | ENSG00000189589";"36 | 36 | 36 | 36";"null | nucleosome assembly protein 1-like 4 (NAP1L4)	0.26017	0.233729	0.0664845		4q_57558932_RP11-738E22_371	0.136642	-0.0108792	0.0579162
G000056	G000056;RP11-27K13;"ENSG00000190792 | ENSG00000134256 | ENSG00000134247 | ENSG00000116830";"36 | 36 | 36 | 36";"null | immunoglobulin superfamily	0.276004	0.253801	0.238594		4q12_57748618_RP11-738E22_IGFBP7;REST;PO	0.0616851	-0.00367475	0.045265
G002801	G002801;RP11-13A12;"ENSG00000155761";"36";"projection protein PF6";"200162";"NP_996879.1";	0.266227	0.103545	-0.02632		4q12_57893580_RP11-355L4_IGFBP7	0.0724528	-0.0347712	-0.02624
G000152	G000152;RP5-881A21;;;;;;	0.165101	0.543281	0.0856544		4q_59588452_RP11-340A13_372	-0.0180253	0.0752906	-0.0444226
G000153	G000153;RP4-610L12;"ENSG00000116874 | ENSG00000182283";"36 | 36";"Tryptophanyl-tRNA synthetase	-0.110782	-0.142168	-0.0861482		4q_61047839_RP11-507B10_373	0.101726	-0.053589	0.0181127
G000057	G000057;RP11-418J17;"ENSG00000192849 | ENSG00000201472 | ENSG00000185310 | ENSG00000194297";"36 | 36 | 36 | 36";"null | null | null | null";"null | null | null | null";"null | null | null | null";	0.164013	0.43584	0.229379		4q_62566330_RP11-24I7_374	-0.139138	0.0621543	0.0869772
G002955	G002955;RP5-1042I8;"ENSG00000134250 | ENSG00000134249 | ENSG00000134193 | ENSG00000176378 | ENSG00000196427";"36 | 36 | 36 | 36 | 36";"Neurogenic locus notch homolog protein 2 precursor (Notch 2) (hN2) [Contains: Notch 2 extracellular truncation; Notch 2 intracellular domain]. | ADAM 30 precursor (EC 3.4.24.-) (A disintegrin and metalloproteinase domain 30). | Regenerating islet-derived protein 4…	-0.0121245	0.337814	0.177774		4q_65098138_RP11-204H9_375	-0.0823524	-0.0523451	0.0537821
G000058	G000058;RP11-417J8;;;;;;	-0.105108	-0.238415	-0.168819		4q_67281561_RP11-211G17_376	-0.0818761	-0.0531441	-0.0332603
G007079	G007079;RP4-813B7;;;;;;	-0.220741	-0.113477	0.0387426		4q_68688472_RP11-35D5_377	-0.0812992	0.00249727	0.0411127
G007034	G007034;RP5-875J12;;;;;;	0.173398	0.32668	0.0363803		4q_71617902_RP11-92H22_378	-0.0772202	0.0179643	-0.0345757
G007584	G007584;RP11-134H2;;;;;;	-0.268803	-0.293526	-0.15406		4q_73091865_RP11-373J21_379	-0.0598301	-0.0382042	0.111145
G007081	G007081;RP4-660N4;;;;;;	0.103479	-0.14185	0.0147892		4q13_74558768_RP11-447E20_IL8	0.0654267	-0.0678538	0.0682971
G007855	G007855;RP11-435B5;;;;;;	-0.0126551	-0.3666	-0.183799		4q_74907042_RP11-2G10_380	0.120354	-0.0842678	0.0757717
G000154	G000154;RP3-365I19;"ENSG00000196369";"36";"SLIT-ROBO Rho GTPase activating protein 2 (Fragment).";"441903";"Q5TFB2_HUMAN";	-0.165519	-0.17963	-0.0909945		4q_77459572_RP11-224D4_381	0.199703	-0.0843143	-0.146454
G006976	G006976;RP6-137J22;"ENSG00000193851 | ENSG00000198360 | ENSG00000201366";"36 | 36 | 36";"null | peptidylprolyl isomerase A (cyclophilin A)-like 4 | null";"null | 388687	-0.0222639	0.456916	0.0844313		4q_78757263_RP11-180L13_382	0.0286254	-0.0717229	0.0564802
G007923	G007923;RP11-640M9;"ENSG00000192710 | ENSG00000193431 | ENSG00000178104 | ENSG00000201699 | ENSG00000199421 | ENSG00000196991";"36 | 36 | 36 | 36 | 36 | 36";"null | null | phosphodiesterase 4D interacting protein isoform 3 | null | null | null";"null | null | 9659 | null | null | null";"null | null | PDE4DIP | null | null | null";	0.0474114	-0.0933049	-0.0890299		4q_80984232_RP11-377G16_383	-0.114767	0.0237342	0.0587197
G007330	G007330;CTD-2326L14;;;;;;	-0.0659658	-0.193147	-0.0123457		4q21_80986232_RP11-377G16_FGF5	-0.140353	0.072883	0.0761758
G008022	G008022;RP11-910L5;;;;;;	-0.370706	-0.223134	-0.218786		4q_82938907_RP11-263F19_384	0.124655	-0.0668788	0.0306229
G007073	G007073;RP4-791M13;"ENSG00000178104 | ENSG00000186275";"36 | 36";"phosphodiesterase 4D interacting protein isoform 3 | Novel protein (Fragment).";"9659 | null";"PDE4DIP | Q5TB04_HUMAN";	-0.0610689	-0.161105	-0.102871		4q_84871265_RP11-176K15_385	-0.0276115	-0.0671383	0.066146
G000059	G000059;RP11-326G21;"ENSG00000178104";"36";"phosphodiesterase 4D interacting protein isoform 3";"9659";"PDE4DIP";	-0.148354	-0.0623544	-0.114064		4q_87412169_RP11-19C20_386	-0.228029	-0.0262399	0.0691572
G007068	G007068;RP4-725K1;"ENSG00000178104";"36";"phosphodiesterase 4D interacting protein isoform 3";"9659";"PDE4DIP";	-0.0536871	-0.0808748	0.277536		4q_89553017_RP11-17P8_387	0.0739582	-0.0436026	0.0523693
G007952	G007952;RP11-544O24;"ENSG00000201789 | ENSG00000155878 | ENSG00000177144";"36 | 28 | 36";"null | Vesicle trafficking protein SEC22b (SEC22 vesicle trafficking protein- like 1). | null";"null | 9554 | null";"null | SEC22L1 | null";	-0.219003	-0.117571	-0.233045		4q_90685027_RP11-115D19_388	-0.00183406	0.0151116	0.0721993
G007771	G007771;RP11-458D21;"ENSG00000193262 | ENSG00000201558 | ENSG00000192681 | ENSG00000163386";"36 | 36 | 36 | 36";"null | null | null | Notch homolog 2 N-terminal like protein";"null | null | null | 388677";"null | null | null | NOTCH2NL";	0.0218729	-0.0367555	-0.121575		4q_93359762_RP11-9B6_389	-0.0348776	-0.0674073	0.0268558
G007040	G007040;RP4-679C16;"ENSG00000117289 | ENSG00000168509";"36 | 36";"thioredoxin interacting protein | Hemojuvelin precursor (Hemochromatosis type 2 protein) (RGM domain family member C).";"10628 | 148738";"TXNIP | HFE2";	0.263599	0.168153	0.153246		4q_94601193_RP11-16I17_390	0.207992	-0.067682	0.0423561
G000060	G000060;RP11-315I20;"ENSG00000117289";"36";"thioredoxin interacting protein";"10628";"TXNIP";	-0.109675	-0.37401	-0.0736748		4q_97067954_RP11-354C17_391	-0.020574	0.0565773	0.0421372
G007688	G007688;RP11-293N20;;;;;;	0.320912	-0.0942402	-0.0489075		4q_98826820_RP11-240J11_392	0.172066	-0.110957	0.00783323
G007801	G007801;RP11-373C9;"ENSG00000117281 | ENSG00000197679 | ENSG00000117262 | ENSG00000174827 | ENSG00000121848";"28 | 36 | 36 | 36 | 36";"CD160 antigen precursor (Natural killer cell receptor BY55). | null | GPR89 protein. | PDZ domain containing protein 1 (CFTR associated protein of 70 kDa) (Na/Pi cotransporter C-terminal-associated protein) (NaPi-Cap1) (Na(+)/H(+) exchanger regulatory factor 3) (S…	0.0827948	-0.182949	-0.086083		4q_101178878_RP11-56D20_393	0.130067	-0.0578182	0.0535403
G007533	G007533;RP11-94I2;"ENSG00000195698 | ENSG00000190132 | ENSG00000152042 | ENSG00000202404 | ENSG00000201105 | ENSG00000196644 | ENSG00000195067 | ENSG00000200173 | ENSG00000195955 | ENSG00000194918";"36 | 36 | 36 | 36 | 36 | 36 | 36 | 36 | 36 | 36";"null | null | null | null | null | null | null | null | null | null";"null | null | 200030 | null | null | null | null | null | null | null";"null | n…	0.341874	0.257548	0.0152964		4q_101841306_RP11-167N19_394	-0.0912671	-0.0649595	0.0217999
G000155	G000155;RP4-706A17;;;;;;	0.127253	-0.282349	-0.100799		4q22-q25_103786106_RP11-347O8_NFKB1	0.328738	-0.029132	0.00582766
G007031	G007031;RP4-565E6;"ENSG00000189848 | ENSG00000191555 | ENSG00000190811 | ENSG00000152042 | ENSG00000202456 | ENSG00000201281";"36 | 36 | 36 | 36 | 36 | 36";"null | null | null | null | null | null";"null | null | null | 200030 | null | null";"null | null | null | NP_899228.2 | null | null";	-0.18775	-0.122181	-0.00997423		4q_104586621_RP11-438P8_395	0.0224875	0.00739273	0.0912153
G007114	G007114;RP4-704D21;"ENSG00000162825";"28";"null";"null";"null";	0.0922328	0.482201	0.228106		4q_105468088_RP11-122B24_396	0.0536762	0.0175811	0.0688554
G007755	G007755;RP11-325P15;"ENSG00000192432 | ENSG00000200838 | ENSG00000193258 | ENSG00000201142 | ENSG00000193639 | ENSG00000187820";"36 | 36 | 36 | 36 | 36 | 36";"null | null | null | null | null | PREDICTED: similar to MGC48637 protein";"null | null | null | null | null | 440678";"null | null | null | null | null | XP_496401.1";	0.272814	0.0805181	0.0157929		4q_107207668_RP11-208O6_397	0.101726	-0.0423928	0.112991
G004194	G004194;RP11-337C18;"ENSG00000180867 | ENSG00000174716 | ENSG00000131781 | ENSG00000131778 | ENSG00000131791";"36 | 36 | 36 | 36 | 28";"null | null | Dimethylaniline monooxygenase [N-oxide-forming] 5 (EC 1.14.13.8) (Hepatic flavin-containing monooxygenase 5) (FMO 5) (Dimethylaniline oxidase 5). | chromodomain helicase DNA binding protein 1-like | 5'-AMP-activated protein kinase	0.251484	0.140287	0.0130852		4q_110085412_RP11-75N20_398	-0.162602	0.048726	-0.0152702
G007945	G007945;RP11-563P13;;;;;;	-0.340817	-0.298444	-0.264361		4q_111847322_RP11-380D23_399	-0.0915625	-0.050221	0.0855371
G007780	G007780;RP11-441L11;"ENSG00000201864 | ENSG00000193080 | ENSG00000116128";"36 | 36 | 28";"null | null | B-cell lymphoma 9 protein (Bcl-9) (Legless homolog).";"null | null | 607";"null | null | BCL9";	0.102697	0.375188	0.200324		4q_113785491_RP11-402J6_400	-0.21257	0.137276	0.012047
G000061	G000061;RP11-533N14;"ENSG00000116128 | ENSG00000162836";"28 | 36";"B-cell lymphoma 9 protein (Bcl-9) (Legless homolog). | Lysophosphatidic acid phosphatase type 6 precursor (EC 3.1.3.2) (Acid phosphatase 6	0.133185	-0.211323	-0.0474795		4q_119175662_RP11-510D4_401	0.0890447	-0.00441963	0.0976096
G004276	G004276;RP11-433J22;"ENSG00000193963 | ENSG00000143140 | ENSG00000162836";"36 | 28 | 36";"null | Gap junction alpha-5 protein (Connexin 40) (Cx40). | Lysophosphatidic acid phosphatase type 6 precursor (EC 3.1.3.2) (Acid phosphatase 6	0.0260424	-0.157906	-0.0566293		4q_121782129_RP11-414D7_402	-0.0325575	-0.00342497	0.0768852
G007727	G007727;RP11-314N2;"ENSG00000121634 | ENSG00000179704 | ENSG00000188092";"28 | 36 | 36";"Gap junction alpha-8 protein (Connexin 50) (Cx50) (Lens fiber protein MP70). | null | G protein-coupled receptor 89";"2703 | null | 51463";"GJA8 | null | GPR89";	-0.0606155	-0.152743	-0.0306498		4q25-q31_122940852_RP11-63B13_CCNA2;TRPC	0.113748	-0.0632269	-0.0315209
G000062	G000062;RP11-301M17;"ENSG00000200001 | ENSG00000202408 | ENSG00000192883 | ENSG00000191822 | ENSG00000192563 | ENSG00000202064 | ENSG00000194276 | ENSG00000193146 | ENSG00000200187 | ENSG00000192207 | ENSG00000191904 | ENSG00000199408 | ENSG00000201183 | ENSG00000189628 | ENSG00000190789 | ENSG00000195330 | ENSG00000199879 | ENSG00000190318 | ENSG00000195669 | ENSG00000200965 | ENSG00000190998 | …	-0.154536	0.0937147	0.019956		4q25-q31_123088670_Rp11-204C12_Cyclin A2	0.101726	-0.0741033	0.0295844
G007946	G007946;RP11-495P10;"ENSG00000195669 | ENSG00000188530 | ENSG00000192563 | ENSG00000200187 | ENSG00000192207 | ENSG00000194276 | ENSG00000193804 | ENSG00000195330 | ENSG00000195398 | ENSG00000200965 | ENSG00000190318 | ENSG00000199408 | ENSG00000193146 | ENSG00000191904 | ENSG00000191822 | ENSG00000200001 | ENSG00000202064 | ENSG00000189628 | ENSG00000190789 | ENSG00000201183 | ENSG00000178669 | …	-0.0988071	-0.404034	-0.230559		4q_124514297_RP11-335O22_403	-0.176245	-0.0518922	0.0491987
G006997	G006997;RP6-206I17;"ENSG00000188530 | ENSG00000193804 | ENSG00000200187 | ENSG00000193146 | ENSG00000194276 | ENSG00000191904 | ENSG00000200965 | ENSG00000198509 | ENSG00000202064 | ENSG00000201183 | ENSG00000195398 | ENSG00000178669";"36 | 36 | 36 | 36 | 36 | 36 | 36 | 36 | 36 | 36 | 36 | 36";"null | null | null | null | null | null | null | null | null | null | null | null";"null | null | null …	-0.0513742	0.0304745	-0.1395		4q_126206139_RP11-93I21_404	-0.15406	-0.0515342	0.11439
G006968	G006968;RP3-328E19;"ENSG00000198161 | ENSG00000192269 | ENSG00000178669 | ENSG00000122497";"36 | 36 | 36 | 36";"peptidylprolyl isomerase A (cyclophilin A)-like 4 | null | null | AE5 (Fragment).";"164022	0.180879	0.0836426	0.085167		4q_127942802_RP11-282B13_405	0.328954	-0.0138207	0.0859374
G007865	G007865;RP11-666A1;"ENSG00000200160 | ENSG00000168614 | ENSG00000193332";"36 | 36 | 36";"null | null | null";"null | 25832 | null";"null | NP_775909.1 | null";	-0.0771292	-0.102317	-0.00151968		4q_130720779_RP11-209D20_406	-0.0135493	-0.0582489	0.0642643
G008038	G008038;RP11-763B22;"ENSG00000168614 | ENSG00000194632 | ENSG00000198741 | ENSG00000185321 | ENSG00000201257";"36 | 36 | 36 | 36 | 36";"null | null | null | Seven transmembrane helix receptor. | null";"25832 | null | null | null | null";"NP_775909.1 | null | Q8N9C2_HUMAN | DRD5P2 | null";	0.0352761	0.486073	0.159625		4q_133378800_RP11-314N14_407	0.0827095	-0.0666512	-0.0112338
G007536	G007536;RP11-14N7;"ENSG00000189972 | ENSG00000143429 | ENSG00000200586 | ENSG00000185321 | ENSG00000175658 | ENSG00000198866";"36 | 36 | 36 | 36 | 36 | 36";"null | Pp52 protein (Fragment). | null | Seven transmembrane helix receptor. | Seven transmembrane helix receptor. | null";"null | null | null | null | null | null";"null | Q16003_HUMAN | null | DRD5P2 | Q8NGU3_HUMAN | Q8WYY4_HUMAN";	-0.433369	-0.293178	-0.230344		4q_135081693_RP11-335K21_408	-0.332928	0.0217728	0.0767791
G007929	G007929;RP11-744H18;"ENSG00000194868";"36";"null";"null";"null";	-0.0540877	-0.0147058	-0.0225097		4q_137310683_RP11-127A9_409	0.14808	0.167188	0.24401
G007818	G007818;RP11-403I13;"ENSG00000200429 | ENSG00000191756 | ENSG00000201765 | ENSG00000191160 | ENSG00000194236 | ENSG00000202340 | ENSG00000201254 | ENSG00000190270 | ENSG00000191090 | ENSG00000201213 | ENSG00000202167 | ENSG00000189605 | ENSG00000192272 | ENSG00000194427 | ENSG00000193562 | ENSG00000192080 | ENSG00000191319 | ENSG00000182609 | ENSG00000192867 | ENSG00000190210";"36 | 36 | 36 | 36 …	-0.148324	0.0575239	0.165199		4q_139191302_RP11-425J20_410	0.00648672	-0.0741162	0.0162454
G008013	G008013;RP11-1148E18;;;;;;	0.0660448	0.465626	0.263419		4q_142247254_RP11-69O1_411	0.022124	-0.0686015	0.0342677
G007835	G007835;RP11-353N4;"ENSG00000199190 | ENSG00000190542 | ENSG00000192300 | ENSG00000202496 | ENSG00000191524 | ENSG00000191227";"36 | 36 | 36 | 36 | 36 | 36";"null | null | null | null | null | null";"null | null | null | null | null | null";"null | null | null | null | null | null";	-0.162642	-0.12419	0.0624954		4q_144127654_RP11-484P7_412	0.149731	-0.000817857	-0.0410181
G007594	G007594;RP11-196G18;"ENSG00000182217 | ENSG00000184270 | ENSG00000183941 | ENSG00000150337 | ENSG00000197034 | ENSG00000178096 | ENSG00000196890 | ENSG00000184260 | ENSG00000185428 | ENSG00000184678 | ENSG00000159164 | ENSG00000183558 | ENSG00000143368 | ENSG00000190750 | ENSG00000183598";"36 | 36 | 36 | 36 | 36 | 36 | 36 | 36 | 36 | 36 | 36 | 36 | 36 | 36 | 36";"Histone H4. | histone H2A | Histo…	-0.267966	0.208754	0.234408		4q_146022078_RP11-519A11_413	-0.163018	0.00310211	0.0632123
G007733	G007733;RP11-212K13;"ENSG00000014914 | ENSG00000163113 | ENSG00000143368";"36 | 36 | 36";"myotubularin related protein 11 isoform 1 | Zinc finger A20 domain containing protein 1 (EC 3.-.-.-) (Cellular zinc finger anti-NF-kappa B protein) (Zinc finger protein Cezanne). | Splicing factor 3B subunit 4 (Spliceosome associated protein 49) (SAP 49) (SF3b50) (Pre-mRNA splicing factor SF3b 49 kDa subunit…	-0.043409	-0.250289	-0.101122		4q_147510253_RP11-181K12_414	0.127601	-0.00405294	0.0657944
G007763	G007763;RP11-458I7;"ENSG00000023902 | ENSG00000136631";"36 | 28";"CK2 interacting protein 1; HQ0024c protein | Vacuolar protein sorting-associated protein 45 (h-VPS45) (hlVps45).";"51177 | 11311";"NP_057358.2 | VPS45A";	-0.105055	-0.118633	0.116063		4q_150354403_RP11-503L19_415	0.00500489	-0.0271171	0.03887
G000156	G000156;RP4-790G17;;;;;;	0.150923	-0.116799	0.0143768		4q_152119803_RP11-64M20_416	0.0329686	-0.0542593	0.0753526
G007612	G007612;RP11-125H17;"ENSG00000163125 | ENSG00000117360 | ENSG00000187145 | ENSG00000198345";"36 | 36 | 36 | 36";"null | U4/U6 small nuclear ribonucleoprotein Prp3 (Pre-mRNA splicing factor 3) (U4/U6 snRNP 90 kDa protein) (hPrp3). | Mitochondrial 28S ribosomal protein S21 (S21mt) (MRP-S21). | null";"23248 | 9129 | 54460 | null";"NP_056018.1 | PRPF3_HUMAN | MRPS21 | null";	-0.247971	0.0538087	0.130075		4q_153595247_RP11-503L23_417	-0.00079649	0.00700749	0.0674294
G008017	G008017;RP11-1069P8;;;;;;	-0.383124	-0.464732	-0.175848		4q_157043070_RP11-27G13_418	-0.0810961	-0.0434109	-0.020625
G003921	G003921;RP11-54A4;"ENSG00000143457 | ENSG00000193631 | ENSG00000143374 | ENSG00000195638 | ENSG00000143420 | ENSG00000193264 | ENSG00000143382 | ENSG00000194762 | ENSG00000143384 | ENSG00000200500 | ENSG00000143369 | ENSG00000195972 | ENSG00000163125";"36 | 36 | 36 | 36 | 28 | 36 | 36 | 36 | 28 | 36 | 28 | 36 | 36";"GPP34-related protein | null | threonyl-tRNA synthetase-like 1 | null | Alpha-end…	-0.136286	-0.0703039	0.0937823		4q_159236248_RP11-17C4_419	0.170936	-0.0437063	0.0582035
G007805	G007805;RP11-363I22;"ENSG00000143457 | ENSG00000199696 | ENSG00000143387 | ENSG00000190123 | ENSG00000143452 | ENSG00000163131";"36 | 36 | 28 | 36 | 36 | 28";"GPP34-related protein | null | Cathepsin K precursor (EC 3.4.22.38) (Cathepsin O) (Cathepsin X) (Cathepsin O2). | null | HORMA domain containing 1 | Cathepsin S precursor (EC 3.4.22.27).";"55204 | null | 1513 | null | 84072 | 1520";"GOLPH3L…	-0.105423	-0.164086	-0.0691579		4q_162395291_RP11-502F14_420	0.0679286	-0.0237548	-0.0260547
G003416	G003416;RP11-235D19;"ENSG00000191684 | ENSG00000190808 | ENSG00000200175 | ENSG00000198962 | ENSG00000143387 | ENSG00000143437";"36 | 36 | 36 | 36 | 28 | 36";"null | null | null | cytochrome c	0.309071	0.124371	0.00755365		4q_164098158_RP11-1G8_421	0.17408	-0.0732737	0.0610382
G003740	G003740;RP11-316M1;"ENSG00000143458 | ENSG00000143379 | ENSG00000192015 | ENSG00000143363 | ENSG00000143418 | ENSG00000143412 | ENSG00000200759 | ENSG00000163141 | ENSG00000197622 | ENSG00000143409 | ENSG00000143443";"36 | 36 | 36 | 36 | 28 | 36 | 36 | 36 | 36 | 36 | 36";"GA repeat binding protein	0.591602	0.298723	0.122173		4q_166872249_RP11-336N6_422	-0.0781936	0.0684377	0.0705582
G003339	G003339;RP11-68I18;"ENSG00000163156 | ENSG00000163155 | ENSG00000143398 | ENSG00000163154 | ENSG00000143458 | ENSG00000159352 | ENSG00000163159 | ENSG00000163157 | ENSG00000143434";"36 | 36 | 36 | 36 | 36 | 36 | 36 | 36 | 28";"sodium channel modifier 1 isoform 1 | LysM	0.222597	-2.30465	0.0275767		4q_168366575_RP11-440L13_423	-0.00459252	-0.00618792	0.0612977
G004008	G004008;RP11-126K1;"ENSG00000143398 | ENSG00000143390 | ENSG00000143373 | ENSG00000159352 | ENSG00000200416 | ENSG00000192795 | ENSG00000143393 | ENSG00000143416";"36 | 28 | 36 | 36 | 36 | 36 | 36 | 36";"phosphatidylinositol-4-phosphate 5-kinase	0.219458	0.00597621	-0.0309455		4q_172531525_RP11-213L8_424	-0.172053	-0.042852	0.0391592
G008012	G008012;RP11-806J18;"ENSG00000159377 | ENSG00000194397 | ENSG00000201449 | ENSG00000143442";"36 | 36 | 36 | 28";"Proteasome subunit beta type 4 precursor (EC 3.4.25.1) (Proteasome beta chain) (Macropain beta chain) (Multicatalytic endopeptidase complex beta chain) (Proteasome chain 3) (HSN3) (HsBPROS26). | null | null | Pogo transposable element with ZNF domain (Nbla00003).";"5692 | null | null |…	0.279843	0.128443	0.0980548		4q_173816841_RP11-119J20_425	-0.151673	-0.0701552	0.0708243
G007495	G007495;RP11-74C1;"ENSG00000200760 | ENSG00000196264 | ENSG00000191200 | ENSG00000143375 | ENSG00000143367";"36 | 36 | 36 | 28 | 28";"null | null | null | Cingulin. | Tuftelin.";"null | null | null | 57530 | 7286";"null | null | null | CGN | TUFT1";	0.0785549	-0.225894	-0.0876298		4q31_175229466_RP11-297M24_HMGB2	0.0784565	0.0822705	-0.00504229
G007822	G007822;RP11-404E16;"ENSG00000143376 | ENSG00000201767 | ENSG00000195182";"36 | 36 | 36";"Sorting nexin-27. | null | null";"81609 | null | null";"SNX27 | null | null";	0.124791	0.398867	0.12412		4q_176026581_RP11-148L24_426	-0.0404896	0.0443713	0.0160438
G007588	G007588;RP11-139D23;"ENSG00000196407 | ENSG00000159445 | ENSG00000201134 | ENSG00000189600 | ENSG00000197747";"36 | 36 | 36 | 36 | 36";"null | thioesterase superfamily member 4 isoform a | null | null | Calpactin I light chain (S100 calcium-binding protein A10) (p10 protein) (p11) (Cellular ligand of annexin II).";"284486 | 117145 | null | null | 6281";"NP_872384.1 | NP_444283.2 | null | null | S…	-0.206656	0.182145	0.232497		4q_178056626_RP11-87F15_427	-0.0692682	0.0177723	0.0650275
G007850	G007850;RP11-353M1;"ENSG00000163191 | ENSG00000182898 | ENSG00000187719";"36 | 36 | 36";"Calgizzarin (S100 calcium-binding protein A11) (S100C protein) (MLN 70). | trichohyalin-like 1 | null";"6282 | 126637 | null";"S100A11 | THHL1 | null";	0.28496	-0.0488855	-0.0494533		4q_180056818_RP11-84H6_428	-0.113834	-0.0389775	0.052305
G003986	G003986;RP11-107M16;"ENSG00000197915 | ENSG00000176807 | ENSG00000159450";"36 | 36 | 36";"Hornerin. | Repetin. | Trichohyalin.";"388697 | null | null";"HRNR | RPTN_HUMAN | THH";	0.177079	0.435065	0.17335		4q_181997208_RP11-396I22_429	-0.00321702	-0.0187593	-0.0134206
G007881	G007881;RP11-555C22;;;;;;	0.295444	0.00611529	-0.013008		4q_183294754_RP11-62B7_430	-0.16301	0.0734172	0.0960642
G006944	G006944;RP1-14N1;"ENSG00000143631 | ENSG00000143520 | ENSG00000198505";"36 | 36 | 36";"filaggrin | ifapsoriasin (IFPS)	0.145875	0.117057	-0.016886		4q_185015535_RP11-59I16_431	-0.0176051	-0.0493735	-0.0118441
G006941	G006941;RP1-91G5;"ENSG00000186207 | ENSG00000183586 | ENSG00000143536 | ENSG00000169509";"36 | 36 | 36 | 36";"late cornified envelope 5A | null | null | NICE-1 protein.";"254910 | null | 49860 | 54544";"LCE5A | null | NP_057274.1 | NIC1_HUMAN";	-0.155087	0.119473	0.0181976		4q35_186599295_RP11-386B13_SLC25A4	0.0534729	-0.0477482	0.0344905
G007005	G007005;RP1-110I3;"ENSG00000163202 | ENSG00000187225 | ENSG00000185966";"36 | 36 | 36";"late cornified envelope 3D | late cornified envelope 3C | late cornified envelope 3E";"84648 | 353144 | 353145";"LCE3D | LCE3C | LCE3E";	0.0762016	0.233797	0.329898		4q35_186599295_RP11-386B13_SCL25A4	0.123708	-0.0349946	0.0140317
G006987	G006987;RP1-52J10;"ENSG00000187180 | ENSG00000187173 | ENSG00000187225 | ENSG00000187223 | ENSG00000176075 | ENSG00000187238 | ENSG00000187170 | ENSG00000159455 | ENSG00000185962";"36 | 36 | 36 | 36 | 36 | 36 | 36 | 36 | 36";"late cornified envelope 2C | late cornified envelope 2A | late cornified envelope 3C | late cornified envelope 2D | Skin-specific protein (Fragment). | late cornified envelo…	0.485794	0.323898	0.302708		4q_186657165_RP11-228F3_432	0.163205	-0.109218	-0.0411804
G006954	G006954;RP1-43O17;"ENSG00000197084 | ENSG00000186269 | ENSG00000172155 | ENSG00000198854 | ENSG00000186226";"36 | 36 | 36 | 36 | 36";"late cornified envelope 1C | late cornified envelope 1F | late cornified envelope 1D | Late envelope protein 7 (LEP7). | late cornified envelope 1E";"null | 353137 | 353134 | null | 353135";"LCE1C | LCE1F | LCE1D | O14634_HUMAN | LCE1E";	0.0401	-0.0545529	-0.0281639		4q_187967484_RP11-279K24_433	-0.022001	-0.0429462	0.0824156
G000157	G000157;RP1-13P20;;;;;;	0.00840832	0.381769	0.128358		4q34_188454799_RP11-45C13_FAT	0.109248	-0.0625483	0.0297236
G006967	G006967;RP1-20N18;"ENSG00000163209 | ENSG00000196805 | ENSG00000184148 | ENSG00000169474 | ENSG00000163216 | ENSG00000169469";"28 | 36 | 36 | 36 | 36 | 28";"Small proline-rich protein 3 (Cornifin beta) (Esophagin) (22 kDa pancornulin). | Small proline-rich protein 2A (SPR-2A) (2-1). | Small proline-rich protein 4. | Cornifin A (Small proline-rich protein IA) (SPR-IA) (SPRK) (19 kDa pancornulin). …	0.0534998	0.0421562	0.123021		4q_190493140_RP11-347K3_434	-0.11631	0.0135083	0.0500791
G007007	G007007;RP1-59H12;"ENSG00000163216";"36";"Small proline-rich protein 2D (SPR-2D) (Small proline-rich protein II) (SPR-II).";"null";"SPRR2D";	-0.077619	-0.214747	0.0525662		4q_190749961_RP11-354H17_435	-0.143821	-0.030706	0.0474575
G006957	G006957;RP1-19K8;"ENSG00000159516";"28";"Small proline-rich protein.";"null";"SPRR2C";	0.379853	0.204566	0.0166693		5p_5587138_RP11-137P5_437	0.00153467	-0.065192	-0.00221162
G007011	G007011;RP1-140J1;"ENSG00000182043 | ENSG00000184063 | ENSG00000159527";"36 | 36 | 36";"loricrin (LOR)	0.524321	0.194978	0.120739		5p_5965688_RP11-245L6_438	0.0710472	-0.0617995	0.0450157
G003542	G003542;RP1-128L15;"ENSG00000143556 | ENSG00000159527 | ENSG00000163220 | ENSG00000190378 | ENSG00000202448 | ENSG00000143546 | ENSG00000184330 | ENSG00000163218 | ENSG00000197364 | ENSG00000163221";"28 | 36 | 36 | 36 | 36 | 36 | 36 | 36 | 36 | 36";"S100 calcium-binding protein A7 (Psoriasin). | Peptidoglycan recognition protein I-alpha precursor (Peptidoglycan recognition protein intermediate al…	0.122352	0.370393	0.251019		5p_10759464_RP11-215G15_439	0.16992	-0.061654	-0.106376
G006948	G006948;RP1-148L21;"ENSG00000191157";"36";"null";"null";"null";	-0.0280316	-0.138433	-0.0204139		5p_11039869_RP3-502L6_440	0.187727	-0.0973453	0.0712071
G007885	G007885;RP11-662F3;;;;;;	0.169571	0.121953	0.133969		5p_12095316_RP11-44C2_441	0.0554706	-0.0062926	0.0517587
G003556	G003556;RP1-178F15;"ENSG00000160679 | ENSG00000189171 | ENSG00000160678";"36 | 36 | 28";"null | S100 calcium-binding protein A13. | S-100 protein	-0.121048	-0.258378	-0.120821		5p_13072949_RP1-61C2_442	0.160579	-0.0482342	0.0382667
G004213	G004213;RP11-354A16;"ENSG00000169418 | ENSG00000192955 | ENSG00000143621";"36 | 36 | 36";"Atrial natriuretic peptide receptor A precursor (ANP-A) (ANPRA) (GC-A) (Guanylate cyclase) (EC 4.6.1.2) (NPR-A) (Atrial natriuretic peptide A-type receptor). | null | Interleukin enhancer-binding factor 2 (Nuclear factor of activated T- cells 45 kDa).";"4881 | null | 3608";"NPR1 | null | ILF2";	0.0744367	0.269893	0.251967		5p_15128714_RP1-137K24_444	-0.0487631	-0.119808	0.0471595
G007474	G007474;CTD-2547H10;;;;;;	-0.115978	-0.22982	-0.0811457		5p_16291237_RP1-167G20_445	-0.113629	0.102771	0.116229
G000063	G000063;RP11-98D18;"ENSG00000201871 | ENSG00000143547 | ENSG00000191181 | ENSG00000143624 | ENSG00000199565 | ENSG00000169362 | ENSG00000191967 | ENSG00000143554 | ENSG00000195408 | ENSG00000143614";"36 | 36 | 36 | 36 | 36 | 28 | 36 | 36 | 36 | 36";"null | Novel protein. | null | null | null | null | null | solute carrier family 27 member 3 | null | Transcriptional repressor p66 beta (p66/p68).";…	-0.0757606	-0.221239	-0.0401293		5p_17034501_RP11-553J15_446	0.0857509	0.0215129	-0.000484077
G000064	G000064;RP11-216N14;"ENSG00000143614 | ENSG00000199565 | ENSG00000169362 | ENSG00000143554 | ENSG00000143547 | ENSG00000201871 | ENSG00000191181 | ENSG00000191967 | ENSG00000143624 | ENSG00000195408";"36 | 36 | 28 | 36 | 36 | 36 | 36 | 36 | 36 | 36";"Transcriptional repressor p66 beta (p66/p68). | null | null | solute carrier family 27 member 3 | Novel protein. | null | null | null | null | null"…	-0.12268	-0.0907794	-0.0502056		5p15.1_17215537_RP11-642O7_BASP1	0.0848483	-0.0731333	0.0459542
G007956	G007956;RP11-759F5;"ENSG00000143614";"36";"Transcriptional repressor p66 beta (p66/p68).";"57459";"P66B_HUMAN";	0.00927463	0.0905726	0.0443239		5p_18086914_RP11-94E2_447	-0.123403	-0.0476984	-0.11188
G000066	G000066;RP11-422P24;"ENSG00000143552";"36";"nucleoporin 210kDa-like";"91181";"NUP210L";	0.114344	-0.212462	-0.00681939		5p_24832957_RP11-192H6_448	0.130779	0.0746627	-0.0245852
G007593	G007593;RP11-144B19;"ENSG00000143552 | ENSG00000193637";"36 | 36";"nucleoporin 210kDa-like | null";"91181 | null";"NUP210L | null";	-0.19589	0.00534906	0.00640247		5p_27145769_RP11-46C20_449	-0.0325719	-0.0530998	0.109956
G007573	G007573;RP11-205M9;"ENSG00000143549 | ENSG00000201129 | ENSG00000192757 | ENSG00000143612 | ENSG00000143569 | ENSG00000163263 | ENSG00000189685";"28 | 36 | 36 | 36 | 36 | 36 | 36";"Tropomyosin alpha 3 chain (Tropomyosin 3) (Tropomyosin gamma) (hTM5). | null | null | Protein C1orf43 (Hepatitis C virus NS5A-transactivated protein 4) (NICE-3 protein) (S863-3). | Ubiquitin associated protein 2-like. …	0.131752	-0.144063	0.0443697		5p_30611584_RP11-22G4_450	-0.0440336	-0.0348802	-0.00776667
G007629	G007629;RP11-137P24;"ENSG00000143569 | ENSG00000195517 | ENSG00000192757 | ENSG00000201129 | ENSG00000202153 | ENSG00000194524 | ENSG00000201299 | ENSG00000143515 | ENSG00000143595 | ENSG00000143575";"36 | 36 | 36 | 36 | 36 | 36 | 36 | 28 | 36 | 36";"Ubiquitin associated protein 2-like. | null | null | null | null | null | null | Potential phospholipid-transporting ATPase ID (EC 3.6.3.1) (ATPase …	0.188686	0.422615	0.227407		5p_32480991_RP11-53L13_451	-0.169312	-0.017283	0.061541
G004211	G004211;RP11-350G8;"ENSG00000143515 | ENSG00000188172 | ENSG00000163239 | ENSG00000143595 | ENSG00000169291 | ENSG00000202153 | ENSG00000160712";"28 | 36 | 36 | 36 | 36 | 36 | 28";"Potential phospholipid-transporting ATPase ID (EC 3.6.3.1) (ATPase class I type 8B member 2). | null | null | Aquaporin-10 (AQP-10) (Small intestine aquaporin). | null | null | Interleukin-6 receptor alpha chain precur…	0.196087	-0.0935374	0.0747908		5p_34747968_RP11-260K3_452	0.118185	-0.0406187	0.017658
G007520	G007520;RP11-61L14;"ENSG00000160716 | ENSG00000160712 | ENSG00000163239 | ENSG00000160714 | ENSG00000169291 | ENSG00000188172 | ENSG00000160710";"36 | 28 | 36 | 36 | 36 | 36 | 36";"Neuronal acetylcholine receptor protein	-0.0622014	-0.392705	-0.0986658		5p13_35935247_RP11-2A8_HRAD1	0.184634	-0.0630901	0.0769279
G007759	G007759;RP11-274N19;"ENSG00000143603 | ENSG00000160710";"28 | 36";"Small conductance calcium-activated potassium channel protein 3 (SK3) (SKCa3). | Double-stranded RNA-specific adenosine deaminase (EC 3.5.4.-) (DRADA) (136 kDa double-stranded RNA binding protein) (P136) (K88DSRBP) (Interferon-inducible protein 4) (IFI-4 protein).";"3782 | 103";"KCNN3 | ADAR";	-0.0565353	-0.0688769	-0.0976019		5p_37133952_RP11-7M4_453	-0.0635064	-0.0610065	0.117517
G007726	G007726;RP11-343L13;"ENSG00000143603 | ENSG00000160710";"28 | 36";"Small conductance calcium-activated potassium channel protein 3 (SK3) (SKCa3). | Double-stranded RNA-specific adenosine deaminase (EC 3.5.4.-) (DRADA) (136 kDa double-stranded RNA binding protein) (P136) (K88DSRBP) (Interferon-inducible protein 4) (IFI-4 protein).";"3782 | 103";"KCNN3 | ADAR";	0.0458399	0.3626	0.220309		5p13_38600000_RP11-60A21_LIFR	-0.0992809	-0.0185803	-0.00125374
G007653	G007653;RP11-196D4;"ENSG00000163346 | ENSG00000163348 | ENSG00000143603 | ENSG00000163344";"36 | 36 | 28 | 28";"pre-B-cell leukemia transcription factor interacting protein 1 | Pygopus homolog 2. | Small conductance calcium-activated potassium channel protein 3 (SK3) (SKCa3). | Phosphomevalonate kinase (EC 2.7.4.2) (PMKase).";"57326 | 90780 | 3782 | 10654";"PBXIP1 | PYGO2 | KCNN3 | PMVK";	0.138222	0.247588	0.223151		5p_39368593_RP11-15A14_454	-0.0299289	-0.0474358	0.0694085
G000065	G000065;RP11-307C12;"ENSG00000143537 | ENSG00000163344 | ENSG00000160688 | ENSG00000163354 | ENSG00000163348 | ENSG00000163352 | ENSG00000160685 | ENSG00000173207 | ENSG00000163357 | ENSG00000163346 | ENSG00000160691";"36 | 28 | 36 | 36 | 36 | 28 | 36 | 36 | 36 | 36 | 36";"ADAM 15 precursor (EC 3.4.24.-) (A disintegrin and metalloproteinase domain 15) (Metalloproteinase-like	0.0432929	-0.457374	-0.0803652		5p_41905670_RP11-274J22_455	0.203854	-0.095391	0.0369858
G004376	G004376;RP11-540D14;"ENSG00000169241 | ENSG00000143537 | ENSG00000185499 | ENSG00000143590 | ENSG00000202027 | ENSG00000169242 | ENSG00000143620 | ENSG00000179085 | ENSG00000193763";"36 | 36 | 36 | 36 | 36 | 36 | 28 | 36 | 36";"stromal cell protein | ADAM 15 precursor (EC 3.4.24.-) (A disintegrin and metalloproteinase domain 15) (Metalloproteinase-like	0.0884331	0.422937	0.178097		5q_50050964_RP11-269M20_456	-0.0986058	-0.0102332	0.0894167
G004114	G004114;RP11-263K19;"ENSG00000198726 | ENSG00000169231 | ENSG00000160766 | ENSG00000177628 | ENSG00000185499 | ENSG00000143630 | ENSG00000169242 | ENSG00000116521 | ENSG00000169241 | ENSG00000163462 | ENSG00000143627 | ENSG00000163463 | ENSG00000173171 | ENSG00000176444 | ENSG00000160767 | ENSG00000179085";"28 | 36 | 36 | 36 | 36 | 28 | 36 | 28 | 36 | 36 | 36 | 36 | 28 | 36 | 36 | 36";"null | Thr…	0.0642779	-0.101343	0.0822041		5q_53015449_RP11-92M7_457	-0.0857386	-0.0811697	-0.032072
G000067	G000067;RP11-98F1;"ENSG00000116521 | ENSG00000160753 | ENSG00000143630 | ENSG00000169231 | ENSG00000163463 | ENSG00000163462 | ENSG00000185499 | ENSG00000143627 | ENSG00000116539 | ENSG00000176444 | ENSG00000160767 | ENSG00000160766 | ENSG00000173171 | ENSG00000160752 | ENSG00000181363 | ENSG00000177628";"28 | 36 | 28 | 36 | 36 | 36 | 36 | 36 | 36 | 36 | 36 | 36 | 28 | 36 | 36 | 36";"Secretory ca…	-0.13848	-0.0180624	0.121352		5q_54689737_RP11-506H20_458	-0.00792611	-0.0444623	0.0141343
G007535	G007535;RP11-21N7;"ENSG00000200844 | ENSG00000198694 | ENSG00000200936 | ENSG00000160752 | ENSG00000116539 | ENSG00000192425 | ENSG00000160753 | ENSG00000181363 | ENSG00000193222";"36 | 36 | 36 | 36 | 36 | 36 | 36 | 36 | 36";"null | POU domain	-0.156095	-0.206204	-0.0879173		5q11.2_56277899_RP11-52M14_MAP3K1	0.110759	-0.0311679	0.054078
G004339	G004339;RP11-498A2;;;;;;	0.455101	0.12108	0.227776		5q_57032267_RP4-572A3_459	0.0280224	-0.0930345	-0.0185844
G007569	G007569;RP11-29H23;"ENSG00000125459 | ENSG00000198358 | ENSG00000116539";"36 | 36 | 36";"misato | HERV-K_1q22 provirus Np9 protein (HERV-K102 Np9 protein) (HERV-K(III) Np9 protein). | ash1 (absent	-0.117881	-0.0538483	-0.152459		5q_58232484_RP11-495K20_460	-0.0389645	0.0475438	0.0553479
G004111	G004111;RP11-262A11;;;;;;	-0.0371587	-0.110124	-0.0642882		5q_60139487_RP11-210O14_461	0.0465096	-0.0408317	0.0141989
G007762	G007762;RP11-243J18;"ENSG00000125459 | ENSG00000163374 | ENSG00000116580 | ENSG00000132676";"36 | 36 | 36 | 36";"misato | YY1-associated protein isoform 5 | null | Mitochondrial 28S ribosomal protein S29 (S29mt) (MRP-S29) (Death- associated protein 3) (DAP-3) (Ionizing radiation resistance conferring protein).";"55154 | 55249 | 54856 | 7818";"NP_060586.2 | YY1AP1 | NP_115668.3 | DAP3";	-0.232503	0.118819	0.0904336		5q_61776683_RP11-34J15_462	-0.068677	0.0048021	0.0572733
G007645	G007645;RP11-101O6;"ENSG00000201972 | ENSG00000199543 | ENSG00000189736 | ENSG00000116580 | ENSG00000143622 | ENSG00000132680 | ENSG00000192193 | ENSG00000201614 | ENSG00000132718";"36 | 36 | 36 | 36 | 36 | 36 | 36 | 36 | 36";"null | null | null | null | GTP-binding protein Rit1 (Ras-like protein expressed in many tissues) (Ras-like without CAAX protein 1). | null | null | null | Synaptotagmin-11…	0.0130421	-0.192353	-0.0838846		5q_63450737_RP11-18K15_463	0.0895494	-0.0332415	0.128675
G007702	G007702;RP11-336K24;"ENSG00000192193 | ENSG00000132680 | ENSG00000116584 | ENSG00000143622 | ENSG00000189736 | ENSG00000173080 | ENSG00000116586 | ENSG00000132698 | ENSG00000199543 | ENSG00000160803 | ENSG00000163479 | ENSG00000201972";"36 | 36 | 36 | 36 | 36 | 36 | 36 | 28 | 36 | 36 | 36 | 36";"null | null | Rho/Rac guanine nucleotide exchange factor 2 (GEF-H1 protein) (Proliferating cell nucleo…	0.0344137	0.307444	0.249566		5q_65175381_RP11-480H11_464	-0.117908	0.00415704	0.0626025
G000068	G000068;RP11-172I6;"ENSG00000160803 | ENSG00000132698 | ENSG00000196189 | ENSG00000116586 | ENSG00000163479 | ENSG00000160789";"36 | 28 | 36 | 36 | 36 | 28";"Ubiquilin-4 (Ataxin-1 ubiquitin-like interacting protein A1U). | Ras-related protein Rab-25 (CATX-8). | Semaphorin 4A precursor (Semaphorin B) (Sema B). | Late endosomal/lysosomal Mp1 interacting protein (p14). | Translocon-associated protei…	0.0239022	0.302391	0.230523		5q_67431844_RP11-494P23_465	-0.0166887	0.0250678	0.0378146
G003333	G003333;RP11-54H19;"ENSG00000196189 | ENSG00000198952 | ENSG00000160783 | ENSG00000160789 | ENSG00000160785 | ENSG00000160781";"36 | 36 | 36 | 28 | 36 | 36";"Semaphorin 4A precursor (Semaphorin B) (Sema B). | Est1p-like protein B | Osteocalcin precursor (Gamma-carboxyglutamic acid-containing protein) (Bone Gla-protein) (BGP). | Lamin A/C (70 kDa lamin). | null | Progestin and adipoQ receptor fami…	-0.473844	-0.0810558	0.0435086		5q_69025149_RP11-551B22_466	-0.144203	-0.138946	0.10488
G004288	G004288;RP11-443G18;"ENSG00000198952 | ENSG00000189030 | ENSG00000198715 | ENSG00000163467 | ENSG00000163468 | ENSG00000163472 | ENSG00000132677";"36 | 36 | 36 | 36 | 36 | 36 | 36";"Est1p-like protein B | null | kidney predominant protein NCU-G1 | SSTK-interacting protein | T-complex protein 1	-0.0482204	-0.0343669	0.152812		5q11_70275887_RP11-551B22_HRAD17	-0.200281	-0.436056	0.106271
G007619	G007619;RP11-139I14;"ENSG00000125462 | ENSG00000189030 | ENSG00000199087 | ENSG00000163472 | ENSG00000194863 | ENSG00000132677 | ENSG00000198952 | ENSG00000163468 | ENSG00000198715 | ENSG00000163467";"36 | 36 | 36 | 36 | 36 | 36 | 36 | 36 | 36 | 36";"transcriptional activator of the c-fos promoter | null | null | null | null | Rhesus blood group	0.0499424	-0.174529	0.0671066		5q11_70275887_RP11-497H16_HRAD17	-0.237994	-0.373875	-0.0408633
G007969	G007969;RP11-825C6;;;;;;	-0.0518555	-0.404043	0.0145608		5q_70429208_RP11-115I6_467	0.120904	0.0116884	0.0406472
G003680	G003680;RP11-98G7;"ENSG00000191437 | ENSG00000116604 | ENSG00000199391";"36 | 28 | 36";"null | Myocyte-specific enhancer factor 2D. | null";"null | 4209 | null";"null | MEF2D | null";	-0.263661	-0.309892	-0.187974		5q_71889932_RP11-399M5_468	-0.0954582	0.0108478	0.059145
G007677	G007677;RP11-284F21;"ENSG00000160816 | ENSG00000187862 | ENSG00000163382 | ENSG00000160818 | ENSG00000183856 | ENSG00000132702 | ENSG00000190510 | ENSG00000132692 | ENSG00000116604";"36 | 28 | 36 | 36 | 36 | 28 | 36 | 36 | 28";"null | null | apolipoprotein A-I binding protein | G patch domain containing 4 protein isoform 2 | Ras GTPase-activating-like protein IQGAP3. | Hyaluronan and proteoglycan…	0.39938	0.308139	0.224308		5q_72586248_RP11-97L2_469	0.0234779	-0.010578	-0.0363881
G003936	G003936;RP11-66D17;"ENSG00000143294 | ENSG00000143321 | ENSG00000143303 | ENSG00000027869 | ENSG00000190483 | ENSG00000132688 | ENSG00000143314 | ENSG00000197559 | ENSG00000143320 | ENSG00000132692 | ENSG00000143319";"28 | 28 | 36 | 36 | 36 | 36 | 36 | 36 | 36 | 36 | 36";"Proline-rich protein PRCC (Papillary renal cell carcinoma translocation associated gene protein). | Hepatoma-derived growth fa…	0.3224	-0.222973	0.00731158		5q13_74014833_RP11-97L2_ENC1	-0.127019	-0.0481609	-0.0123549
G003681	G003681;RP11-107D16;"ENSG00000027869 | ENSG00000187800 | ENSG00000197559 | ENSG00000027644 | ENSG00000198400";"36 | 36 | 36 | 36 | 36";"SH2 domain protein 2A (T cell-specific adapter protein) (TSAd) (VEGF receptor-associated protein) (SH2 domain containing adapter protein). | Novel protein similar to mouse Jedi soluble isoform 736 protein. | null | Insulin receptor-related protein precursor (EC 2…	-0.113777	-0.368768	-0.156331		5q_75926107_RP11-2J21_470	0.282519	-0.0746006	0.0354555
G007918	G007918;RP11-730I22;;;;;;	0.11975	0.303777	0.254406		5q_76891015_RP11-21K15_471	-0.0472604	0.0304681	0.0478727
G003363	G003363;RP11-356J7;"ENSG00000160838 | ENSG00000190119 | ENSG00000132694 | ENSG00000200707 | ENSG00000187800";"36 | 36 | 28 | 36 | 36";"null | null | Rho guanine nucleotide exchange factor 11 (PDZ-RhoGEF). | null | Novel protein similar to mouse Jedi soluble isoform 736 protein.";"149499 | null | 9826 | null | null";"NP_653303.1 | null | ARHGEF11 | null | Q8TEK2_HUMAN";	-0.0772909	0.199839	0.0592368		5q_77939912_RP11-30D15_472	-0.0159546	0.00119174	0.0580585
G003679	G003679;RP11-110J1;"ENSG00000117036 | ENSG00000132694 | ENSG00000172018 | ENSG00000197035";"36 | 28 | 36 | 36";"ETS translocation variant 3 (ETS-domain transcriptional repressor PE1) (PE-1) (Mitogenic Ets transcriptional suppressor). | Rho guanine nucleotide exchange factor 11 (PDZ-RhoGEF). | null | null";"2117 | 9826 | 440695 | null";"ETV3 | ARHGEF11 | NP_001004341.1 | null";	-0.316996	-0.295312	-0.25757		5q_78825812_RP11-241J12_473	0.106755	-0.0127801	-0.00707702
G007963	G007963;RP11-1059C21;;;;;;	0.265305	-0.151788	0.0552538		5q13_80266231_RP11-241J12_MSH3	-0.0173881	-0.0645176	0.0324582
G007561	G007561;RP11-71G12;;;;;;	-0.267996	-0.311907	-0.226284		5q13_80266231_RP11-538B23_MSH3	-0.176807	-0.0312633	0.0455532
G007497	G007497;RP11-85G21;;;;;;	0.170698	0.0419046	-0.0311592		5q_85219980_RP11-72L22_474	-0.032047	-0.0162245	-0.029161
G007672	G007672;RP11-217A12;"ENSG00000143297";"36";"Fc receptor-like 5";"83416";"NP_112571.1";	0.0101628	0.433813	0.149942		5q_86674559_RP11-512I16_475	-0.0474584	0.0587921	0.0585255
G007113	G007113;RP4-801G22;"ENSG00000143297 | ENSG00000160851 | ENSG00000163518";"36 | 36 | 36";"Fc receptor-like 5 | PREDICTED: similar to dJ801G22.2 (novel protein similar to immunoglobulin gamma FC receptor 1 (FGCR1)) | Fc receptor-like 4";"83416 | 391105 | 83417";"NP_112571.1 | XP_497715.1 | NP_112572.1";	0.171408	0.354978	0.228012		5q_88538808_RP11-302L17_476	-0.209506	-0.0269758	0.0853903
G007814	G007814;RP11-367J7;"ENSG00000198867 | ENSG00000184121 | ENSG00000163518 | ENSG00000163534 | ENSG00000160851 | ENSG00000132704 | ENSG00000160856";"36 | 36 | 36 | 36 | 36 | 36 | 36";"null | null | Fc receptor-like 4 | Fc receptor-like 1 | PREDICTED: similar to dJ801G22.2 (novel protein similar to immunoglobulin gamma FC receptor 1 (FGCR1)) | Fc receptor-like protein 2 precursor (SH2 domain-containi…	0.302982	0.153895	0.105047		5q_92157435_RP11-20O13_477	-0.0290599	0.0605033	0.0980183
G007589	G007589;RP11-120D12;"ENSG00000184121 | ENSG00000198921 | ENSG00000073754 | ENSG00000163534 | ENSG00000132704";"36 | 36 | 28 | 36 | 36";"null | null | CD5 antigen-like precursor (SP-alpha) (CT-2) (IgM-associated peptide). | Fc receptor-like 1 | Fc receptor-like protein 2 precursor (SH2 domain-containing phosphatase anchor protein 1) (Fc receptor homolog 2) (FcRH2) (Immunoglobulin receptor transloc…	-0.15799	-0.276257	-0.183831		5q_92566182_RP11-39B14_478	-0.187726	-0.0210861	0.0759561
G000069	G000069;RP11-206M24;"ENSG00000163534";"36";"Fc receptor-like 1";"115350";"NP_443170.1";	-0.0447836	-0.145173	0.0222921		5q_95029580_RP11-526D16_479	0.0636064	0.0028568	0.0442537
G007816	G007816;RP11-444M10;"ENSG00000198850 | ENSG00000183853";"36 | 36";"null | Kin of IRRE-like protein 1 precursor (Kin of irregular chiasm-like protein 1) (Nephrin-like protein 1).";"null | 55243";"Q8NBG7_HUMAN | KIRREL";	0.175477	0.371402	0.249091		5q_96149731_RP11-3G13_480	-0.0954606	-0.0465959	0.143675
G007847	G007847;RP11-404O13;"ENSG00000158477 | ENSG00000158473 | ENSG00000187213";"36 | 28 | 36";"T-cell surface glycoprotein CD1a precursor (CD1a antigen) (T-cell surface antigen T6/Leu-6) (hTa1 thymocyte antigen). | T-cell surface glycoprotein CD1d precursor (CD1d antigen) (R3G1). | null";"909 | 912 | null";"CD1A | CD1D | null";	-0.109868	-0.217182	-0.0520102		5q_100329416_RP11-418P19_481	-0.150899	0.0341227	0.0762368
G007634	G007634;RP11-101J8;"ENSG00000180708 | ENSG00000158485 | ENSG00000158481 | ENSG00000186306 | ENSG00000158488 | ENSG00000196333 | ENSG00000158477";"36 | 28 | 28 | 36 | 28 | 28 | 36";"olfactory receptor	0.0348187	-0.191524	-0.103492		5q_100609000_RP11-560F8_482	-0.00485931	-0.0656221	0.0272865
G007644	G007644;RP11-144L1;"ENSG00000173285 | ENSG00000198965 | ENSG00000197532 | ENSG00000198703";"36 | 36 | 36 | 36";"Olfactory receptor 10K1. | Olfactory receptor 10R2. | Olfactory receptor 6Y1. | Seven transmembrane helix receptor.";"391109 | 343406 | 391112 | null";"OR10K1 | OR10R2 | OR6Y1 | OR10R3P";	-0.0175544	0.0186046	-0.0705009		5q_102623137_RP11-528K12_483	0.0514523	-0.0180317	-0.0121632
G007694	G007694;RP11-317F9;"ENSG00000198967 | ENSG00000198703 | ENSG00000163554 | ENSG00000186400 | ENSG00000186440 | ENSG00000197532 | ENSG00000198965";"36 | 36 | 28 | 36 | 36 | 36 | 36";"Olfactory receptor 10Z1. | Seven transmembrane helix receptor. | Spectrin alpha chain	0.160083	0.119708	-0.0061478		5q_106461646_RP11-319P13_484	0.167753	-0.0485006	0.0704362
G004297	G004297;RP11-452O22;"ENSG00000163554 | ENSG00000198967";"28 | 36";"Spectrin alpha chain	0.191611	0.218241	-0.045312		5q_107049237_RP11-17L14_485	0.114648	-0.0319896	0.0584793
G004274	G004274;RP11-432E18;"ENSG00000180437 | ENSG00000188340 | ENSG00000196171 | ENSG00000180409 | ENSG00000163563 | ENSG00000197403 | ENSG00000180433";"36 | 36 | 36 | 36 | 28 | 36 | 36";"Seven transmembrane helix receptor. | Olfactory receptor 6N2. | Olfactory receptor 6K2. | Seven transmembrane helix receptor. | Myeloid cell nuclear differentiation antigen. | Olfactory receptor 6N1. | Olfactory recep…	-0.0685644	0.242845	0.121304		5q_108919074_RP11-276O18_486	0.0726016	-0.0351126	0.048017
G000070	G000070;RP11-393K10;"ENSG00000163564 | ENSG00000163563 | ENSG00000163565";"36 | 28 | 36";"pyrin and HIN domain family	-0.136144	-0.0473586	0.0720256		5q_111560635_RP11-3B10_487	0.114334	-0.0689399	0.0703105
G007906	G007906;RP11-520H16;"ENSG00000163565 | ENSG00000163564 | ENSG00000163568";"36 | 36 | 28";"Gamma-interferon-inducible protein Ifi-16 (Interferon-inducible myeloid differentiation transcriptional activator) (IFI 16). | pyrin and HIN domain family	-0.297595	-0.121703	-0.0732516		5q21-q22_111966193_RP11-164A4_MCC 1.	0.102255	-0.0335756	-0.0180459
G007521	G007521;RP11-59J4;;;;;;	0.0900293	-0.0210816	-0.069292		5q21-q22_112057377_RP11-467F22_MCC 2.	0.0305063	-0.0447233	0.0372641
G007896	G007896;RP11-661I5;;;;;;	-0.251201	-0.241209	-0.261173		5q_112057388_RP11-467F22_488	-0.132396	-0.0505368	0.0420073
G007949	G007949;RP11-550P17;"ENSG00000196266 | ENSG00000179639";"36 | 36";"null | High affinity immunoglobulin epsilon receptor alpha-subunit precursor (FcERI) (IgE Fc receptor	-0.154382	-0.150045	0.178097		5q15_112411415_RP11-3B10_APC	0.240876	-0.120116	0.0808371
G007574	G007574;RP11-180D21;"ENSG00000196493 | ENSG00000196184";"36 | 36";"null | Olfactory receptor 10J1 (Olfactory receptor-like protein HGMP07J) (Olfactory receptor OR1-26).";"null | 26476";"null | OR10J1";	0.343646	0.218962	0.0162054		5q15_112411416_RP11-3B10_APC	-0.0363724	-0.122975	0.0346751
G007870	G007870;RP11-740C1;"ENSG00000184155";"36";"Olfactory receptor 10J5.";"127385";"OR10J5";	0.172105	0.45321	0.167829		5q_114017590_RP11-115D4_489	-0.0491595	0.0433556	0.0355911
G007828	G007828;RP11-419N10;"ENSG00000132693 | ENSG00000158731 | ENSG00000196401 | ENSG00000132703";"36 | 36 | 36 | 36";"C-reactive protein precursor [Contains: C-reactive protein(1-205)]. | Olfactory receptor 10J6. | null | Serum amyloid P-component precursor (SAP) (9.5S alpha-1-glycoprotein) [Contains: Serum amyloid P-component(1-203)].";"1401 | null | null | 325";"CRP | O10J6_HUMAN | null | APCS";	0.0947781	0.281955	0.204357		5q_115706985_RP11-249M12_490	-0.01069	-0.0239279	0.0482883
G000071	G000071;RP11-190A12;"ENSG00000158714 | ENSG00000158710 | ENSG00000188004 | ENSG00000158716 | ENSG00000196401 | ENSG00000181036 | ENSG00000194529";"36 | 36 | 36 | 36 | 36 | 36 | 36";"SLAM family member 8 precursor (B-lymphocyte activator macrophage- expressed) (BCM-like membrane protein). | Coiled-coil domain containing protein 19 (Nasopharyngeal epithelium specific protein 1). | null | Dual speci…	0.00814509	-0.200313	0.0706201		5q_117122099_RP11-567A12_491	0.0928958	0.0740619	0.113462
G007567	G007567;RP11-48O20;"ENSG00000162723 | ENSG00000117063 | ENSG00000194529 | ENSG00000158714 | ENSG00000188004 | ENSG00000158710 | ENSG00000085552";"36 | 36 | 36 | 36 | 36 | 36 | 36";"SLAM family member 9 | Transgelin-2 (SM22-alpha homolog). | null | SLAM family member 8 precursor (B-lymphocyte activator macrophage- expressed) (BCM-like membrane protein). | null | Coiled-coil domain containing prote…	-0.344022	-0.2826	-0.177837		5q_119630191_RP11-565F4_492	-0.0277057	-0.0311206	0.0453589
G007734	G007734;RP11-226L15;"ENSG00000143315 | ENSG00000177807";"36 | 36";"PIG-M mannosyltransferase | ATP-sensitive inward rectifier potassium channel 10 (Potassium channel	-0.0537703	-0.205186	-0.0958277		5q_120735473_RP11-11P11_493	0.170385	-0.0685748	0.11711
G007871	G007871;RP11-536C5;"ENSG00000132681 | ENSG00000162728 | ENSG00000177807 | ENSG00000132716 | ENSG00000162729 | ENSG00000162734 | ENSG00000018625 | ENSG00000143318";"36 | 36 | 36 | 36 | 36 | 28 | 36 | 28";"Sodium/potassium-transporting ATPase alpha-4 chain (EC 3.6.3.9) (Sodium pump 4) (Na+/K+ ATPase 4). | G protein-activated inward rectifier potassium channel 3 (GIRK3) (Potassium channel	-0.0543798	-0.16161	-0.0126029		5q_123782531_RP11-48C14_494	-0.0719572	0.0543258	0.0589728
G007893	G007893;RP11-574F21;"ENSG00000162734 | ENSG00000132716";"28 | 36";"Astrocytic phosphoprotein PEA-15 (Phosphoprotein enriched in diabetes) (PED). | H326";"8682 | 50717";"PEA15 | WDR42A";	0.409652	0.284215	0.139285		5q_124763995_RP11-394D6_495	-0.0721393	0.00805377	0.0844538
G007608	G007608;RP11-179G5;"ENSG00000188418 | ENSG00000202078 | ENSG00000194991 | ENSG00000162735 | ENSG00000122218";"36 | 36 | 36 | 36 | 36";"null | null | null | Peroxisomal biogenesis factor 19 (Peroxin-19) (Peroxisomal farnesylated protein) (33 kDa housekeeping protein). | Coatomer alpha subunit (Alpha-coat protein) (Alpha-COP) (HEPCOP) (HEP- COP) [Contains: Xenin (Xenopsin-related peptide); Proxenin…	-0.251575	-0.235264	-0.145013		5q_127863636_RP1-117N3_496	-0.0299486	0.0684413	0.00118188
G004358	G004358;RP11-517F10;"ENSG00000122218 | ENSG00000162736 | ENSG00000194015 | ENSG00000201608 | ENSG00000162738 | ENSG00000171786";"36 | 36 | 36 | 36 | 28 | 28";"Coatomer alpha subunit (Alpha-coat protein) (Alpha-COP) (HEPCOP) (HEP- COP) [Contains: Xenin (Xenopsin-related peptide); Proxenin]. | Nicastrin precursor. | null | null | Vang-like protein 2 (Van Gogh-like protein 2) (Strabismus 1) (Loop- t…	0.193606	0.462334	0.112172		5q_129009267_RP1-236L2_497	-0.0196729	-0.104518	-0.195218
G007872	G007872;RP11-528G1;"ENSG00000117090 | ENSG00000066294 | ENSG00000162739";"28 | 36 | 36";"Signaling lymphocytic activation molecule precursor (IPO-3) (CD150 antigen) (CDw150). | CD84 antigen (leukocyte antigen) | SLAM family member 6 precursor (NK-T-B-antigen) (NTB-A) (Activating NK receptor).";"6504 | 8832 | 114836";"SLAMF1 | CD84 | SLAMF6";	-0.159353	-0.169893	-0.180775		5q_130110896_RP1-247F3_498	0.0951137	0.0263501	-0.138835
G007832	G007832;RP11-404F10;"ENSG00000117091 | ENSG00000122224 | ENSG00000117090 | ENSG00000198811 | ENSG00000198698 | ENSG00000026751";"36 | 36 | 28 | 36 | 36 | 36";"B-lymphocyte activation marker BLAST-1 precursor (BCM1 surface antigen) (Leucocyte antigen MEM-102) (TCT.1) (Antigen CD48). | T-lymphocyte surface antigen Ly-9 precursor (Lymphocyte antigen 9) (Cell-surface molecule Ly-9) (CD229 antigen). |…	0.284074	-0.0304228	-0.033547		5q_130787504_RP1-241C15_499	0.120315	-0.0151638	-0.425238
G007716	G007716;RP11-312J18;"ENSG00000158764 | ENSG00000179914 | ENSG00000122223 | ENSG00000122224 | ENSG00000198956 | ENSG00000189373";"36 | 36 | 36 | 36 | 36 | 36";"Intelectin-2 precursor (Endothelial lectin HL-2). | Intelectin-1 precursor (Intestinal lactoferrin receptor) (Galactofuranose binding lectin) (Endothelial lectin HL-1) (Omentin). | Natural killer cell receptor 2B4 precursor (NKR2B4) (NK cel…	-0.0318541	-0.0238718	0.107634		5q_131311246_RP11-729C24_500	0.0679815	-0.0101216	-0.338772
G004379	G004379;RP11-544M22;"ENSG00000158769 | ENSG00000158796 | ENSG00000143256 | ENSG00000158764 | ENSG00000158793 | ENSG00000162755 | ENSG00000158773 | ENSG00000186517 | ENSG00000143217";"36 | 36 | 36 | 36 | 36 | 36 | 28 | 36 | 36";"Junctional adhesion molecule A precursor (JAM-A) (Junctional adhesion molecule 1) (JAM) (Platelet adhesion molecule 1) (PAM-1) (Platelet F11 receptor). | Death effector do…	0.312422	0.0643886	0.157947		5q31.1_131845762_RP1-241C15_IL3	0.120947	-0.0323225	-0.416631
G000072	G000072;RP11-137A12;"ENSG00000173126 | ENSG00000158859 | ENSG00000143224 | ENSG00000143256 | ENSG00000158869 | ENSG00000158850 | ENSG00000158793 | ENSG00000143257 | ENSG00000143222 | ENSG00000158796 | ENSG00000158864 | ENSG00000158882 | ENSG00000143258 | ENSG00000158874";"28 | 36 | 28 | 36 | 36 | 36 | 36 | 36 | 36 | 36 | 36 | 36 | 36 | 36";"null | ADAMTS-4 precursor (EC 3.4.24.82) (A disintegrin …	0.500002	0.0692953	0.119936		5q31_132352000_RP11-729C24 _RAD50	-0.012157	-0.0213994	-0.181458
G004152	G004152;RP11-297K8;"ENSG00000158882 | ENSG00000143257 | ENSG00000143222 | ENSG00000143224 | ENSG00000158850 | ENSG00000158874 | ENSG00000158864 | ENSG00000158887 | ENSG00000158859 | ENSG00000158869 | ENSG00000143258 | ENSG00000173126";"36 | 36 | 36 | 28 | 36 | 36 | 36 | 28 | 36 | 36 | 36 | 28";"null | Orphan nuclear receptor NR1I3 (Constitutive androstane receptor) (CAR) (Orphan nuclear receptor …	-0.0877433	-0.352552	-0.0575502		5q31_132369000_RP1-241C15_RAD50	0.0661008	0.0101307	-0.260439
G004001	G004001;RP11-122G18;"ENSG00000173126 | ENSG00000143252 | ENSG00000188931 | ENSG00000188226 | ENSG00000158887 | ENSG00000193644 | ENSG00000195011 | ENSG00000199737";"28 | 36 | 36 | 36 | 28 | 36 | 36 | 36";"null | Succinate dehydrogenase cytochrome b560 subunit	0.00164756	-0.132321	0.0774327		5q_135587597_RP11-114H21_501	0.0971617	0.0864878	0.188821
G007987	G007987;RP11-1056G18;;;;;;	0.203713	-0.155567	0.00545514		5q_137432866_RP11-256P1_502	0.0289927	-0.0803762	-0.340464
G000073	G000073;RP11-5K23;;;;;;	0.00703315	0.142046	0.20236		5q_137510538_RP1-98O22_503	0.0475394	0.0625255	-0.119125
G003229	G003229;RP11-474I16;"ENSG00000081721 | ENSG00000199595 | ENSG00000162746 | ENSG00000118217 | ENSG00000072694 | ENSG00000132185 | ENSG00000192460 | ENSG00000191733";"36 | 36 | 36 | 36 | 36 | 36 | 36 | 36";"Dual specificity protein phosphatase 12 (EC 3.1.3.48) (EC 3.1.3.16) (Dual-specificity tyrosine phosphatase YVH1). | null | Fc receptor-like and mucin-like 2 | Cyclic-AMP-dependent transcription …	-0.0430848	-0.220059	-0.0706057		5q31 _138282456_RP11-256P1_CDC25C	0.293868	-0.0537198	-0.426109
G007806	G007806;RP11-456P18;"ENSG00000162745 | ENSG00000118217";"36 | 36";"olfactomedin-like 2B | Cyclic-AMP-dependent transcription factor ATF-6 alpha (Activating transcription factor 6 alpha) (ATF6-alpha).";"25903 | 22926";"OLFML2B | ATF6";	-0.0809108	0.008113	-0.0461437		5q_139740352_RP11-515C16_504	0.227744	0.0746693	-0.353648
G001849	G001849;RP11-15G16;"ENSG00000118217";"36";"Cyclic-AMP-dependent transcription factor ATF-6 alpha (Activating transcription factor 6 alpha) (ATF6-alpha).";"22926";"ATF6";	0.0785489	0.030551	0.0270886		5q_144580768_RP11-25F13_505	-0.120054	0.0113098	-0.271838
G007732	G007732;RP11-227F8;"ENSG00000162745 | ENSG00000198929";"36 | 36";"olfactomedin-like 2B | Carboxyl-terminal PDZ ligand of neuronal nitric oxide synthase protein (C--terminal PDZ ligand of neuronal nitric oxide synthase protein) (Nitric oxide synthase 1 adaptor protein).";"25903 | 9722";"OLFML2B | CAPON_HUMAN";	0.133845	0.251349	0.187765		5q_146302055_RP11-481E16_506	-0.0155826	-0.0481385	-0.155137
G007830	G007830;RP11-384L19;"ENSG00000198929";"36";"Carboxyl-terminal PDZ ligand of neuronal nitric oxide synthase protein (C--terminal PDZ ligand of neuronal nitric oxide synthase protein) (Nitric oxide synthase 1 adaptor protein).";"9722";"CAPON_HUMAN";	-0.0792852	-0.137948	-0.0658751		5q_148705627_RP11-394O4_507	0.0995834	-0.0141335	-0.334356
G007953	G007953;RP11-565P22;"ENSG00000198929 | ENSG00000171722 | ENSG00000198574";"36 | 36 | 36";"Carboxyl-terminal PDZ ligand of neuronal nitric oxide synthase protein (C--terminal PDZ ligand of neuronal nitric oxide synthase protein) (Nitric oxide synthase 1 adaptor protein). | null | SH2 domain protein 1B (EWS/FLI1 activated transcript 2) (EAT-2).";"9722 | 284680 | null";"CAPON_HUMAN | NP_872387.1 | S…	0.0131435	0.161051	-0.166374		5q_152636885_RP11-26B2_508	-0.154806	0.0470305	-0.101275
G007583	G007583;RP11-130F5;"ENSG00000152332";"36";"Serine/threonine-protein kinase Kist (EC 2.7.1.37) (Kinase interacting with stathmin) (U2AF homology motif kinase 1).";"127933";"UHMK1";	-0.184306	-0.273708	-0.168499		5q_152912588_RP11-494C5_509	-0.0718872	-0.0581246	-0.407324
G007813	G007813;RP11-359K18;"ENSG00000117143 | ENSG00000162733";"36 | 36";"UDP-N-acetylhexosamine pyrophosphorylase (Antigen X) (AGX) (Sperm- associated antigen 2) [Includes: UDP-N-acetylgalactosamine pyrophosphorylase (EC 2.7.7.-) (AGX-1); UDP-N-acetylglucosamine pyrophosph | Discoidin domain receptor 2 precursor (EC 2.7.1.112) (Receptor protein-tyrosine kinase TKT) (Tyrosine-protein kinase TYRO 10) (Ne…	0.135263	-0.156869	0.0906966		5q_154540951_RP11-265I24_510	-0.00704863	-0.0340666	-0.368161
G004407	G004407;RP11-572K18;"ENSG00000132196 | ENSG00000192054 | ENSG00000162733";"36 | 36 | 36";"3-keto-steroid reductase (EC 1.1.1.270) (Estradiol 17-beta- dehydrogenase 7) (EC 1.1.1.62) (17-beta-HSD 7) (17-beta-hydroxysteroid dehydrogenase 7). | null | Discoidin domain receptor 2 precursor (EC 2.7.1.112) (Receptor protein-tyrosine kinase TKT) (Tyrosine-protein kinase TYRO 10) (Neurotrophic tyrosine ki…	-0.11074	-0.0469717	0.12409		5q_157296891_RP11-102A1_511	0.0824643	-0.0520714	-0.245597
G007708	G007708;RP11-331H2;"ENSG00000185860 | ENSG00000132196";"36 | 36";"null | 3-keto-steroid reductase (EC 1.1.1.270) (Estradiol 17-beta- dehydrogenase 7) (EC 1.1.1.62) (17-beta-HSD 7) (17-beta-hydroxysteroid dehydrogenase 7).";"339512 | 51478";"NP_848645.2 | HSD17B7";	0.248749	0.357273	0.140109		5q_163844921_RP11-20F20_512	-0.027211	-0.0378109	0.0971086
G000074	G000074;RP11-430G6;"ENSG00000143248 | ENSG00000117152";"28 | 28";"Regulator of G-protein signaling 5 (RGS5). | Regulator of G-protein signaling 4 (RGS4) (RGP4).";"8490 | 5999";"RGS5 | RGS4";	0.171717	0.379518	0.194119		5q_165914093_RP11-170P5_513	-0.13462	-0.0478343	-0.342805
G007899	G007899;RP11-522G14;"ENSG00000143248";"28";"Regulator of G-protein signaling 5 (RGS5).";"8490";"RGS5";	0.197999	0.00885343	-0.120915		5q_165989902_RP11-511M9_514	-0.138658	-0.0320051	-0.178659
G007728	G007728;RP11-267N12;"ENSG00000143248";"28";"Regulator of G-protein signaling 5 (RGS5).";"8490";"RGS5";	-0.14669	-0.0996812	-0.220582		5q_168161063_RP11-397D2_515	-0.0776644	0.0365473	-0.073669
G007538	G007538;RP11-77M5;"ENSG00000143228";"36";"cell division cycle associated 1";"83540";"CDCA1";	-0.205036	-0.442238	-0.199751		5q_168712240_RP11-185E13_516	-0.200982	-0.0251304	-0.00154003
G007764	G007764;RP11-408E1;;;;;;	0.0415569	0.135314	0.105505		5q_169915012_RP11-292M11_517	-0.0156604	-0.0167532	0.0612361
G007742	G007742;RP11-239E12;"ENSG00000192780 | ENSG00000200327 | ENSG00000193661";"36 | 36 | 36";"null | null | null";"null | null | null";"null | null | null";	0.325612	0.110921	0.0197348		5q_177235097_RP11-564G9_518	0.20793	0.0612626	-0.198332
G007480	G007480;RP11-90A11;;;;;;	0.150489	0.43031	0.16403		5q35_177983914_RP11-423H2_FGFR4	-0.0261867	-0.0042968	-0.493823
G007098	G007098;RP5-1015K11;;;;;;	-0.0715734	-0.0729414	-0.0744105		5q35_179638569_RP11-252I14_MAPK9	-0.0121427	0.0678921	-0.535139
G007613	G007613;RP11-118H18;;;;;;	-0.264724	-0.125691	-0.255946		5q_179935040_RP11-451H23_519	0.130515	-0.040846	-0.260504
G007118	G007118;RP4-640E24;;;;;;	0.193483	-0.0640797	-0.0882324		6p24.3_470156_RP11-164H16_IRF4/FLJ11026	0.0274331	-0.107264	-0.0870519
G007711	G007711;RP11-312H18;"ENSG00000196029";"36";"null";"null";"null";	-0.0383777	-0.0213657	-0.083599		6p_1281020_RP11-13J16_520	0.175885	-0.0450157	0.0355827
G007515	G007515;RP11-26I16;"ENSG00000196029";"36";"null";"null";"null";	0.131974	-0.069996	-0.0896743		6p24.1-6p25.3_3022940_RP1-40E16_SERPIN	0.212708	0.00375479	-0.0581804
G007794	G007794;RP11-343F16;;;;;;	-0.0793759	0.0136921	0.0490697		6p_3332050_RP11-15N12_521	0.061767	0.00228466	0.0621011
G000075	G000075;RP11-541J2;"ENSG00000196002 | ENSG00000179266 | ENSG00000199849 | ENSG00000197307";"36 | 36 | 36 | 36";"null | null | null | null";"null | null | null | null";"null | null | null | null";	-0.0687453	-0.11459	-0.0834163		6p24.1-p25.3_5840621_RP3-380B8_NRN1	0.101726	-0.00189943	0.0529509
G007940	G007940;RP11-480N10;"ENSG00000199849 | ENSG00000196002 | ENSG00000197307 | ENSG00000179266";"36 | 36 | 36 | 36";"null | null | null | null";"null | null | null | null";"null | null | null | null";	0.299108	0.0315163	0.00708343		6p_6191263_RP11-232H4_522	0.113767	0.0206565	0.0624194
G007512	G007512;RP11-77G8;;;;;;	-0.258083	-0.235106	-0.30143		6p_6745337_RP11-320C15_523	0.276942	-0.0240105	-0.0297175
G007905	G007905;RP11-477H21;"ENSG00000200096 | ENSG00000189714 | ENSG00000197613 | ENSG00000185630 | ENSG00000195569";"36 | 36 | 36 | 36 | 36";"null | null | null | Pre-B-cell leukemia transcription factor 1 (Homeobox protein PBX1) (Homeobox protein PRL). | null";"null | null | null | 5087 | null";"null | null | Q8N9U8_HUMAN | PBX1 | null";	0.120611	-0.0941622	-0.100745		6p_8638345_RP11-385L2_524	-0.0663859	-0.00184298	0.0487079
G004346	G004346;RP11-506O24;"ENSG00000185630";"36";"Pre-B-cell leukemia transcription factor 1 (Homeobox protein PBX1) (Homeobox protein PRL).";"5087";"PBX1";	-0.459332	0.198166	0.104336		6p_10546796_RP11-360O19_525	0.0283952	0.0257502	0.0739556
G007848	G007848;RP11-403P14;"ENSG00000201270 | ENSG00000201987 | ENSG00000185630 | ENSG00000191279 | ENSG00000190496";"36 | 36 | 36 | 36 | 36";"null | null | Pre-B-cell leukemia transcription factor 1 (Homeobox protein PBX1) (Homeobox protein PRL). | null | null";"null | null | 5087 | null | null";"null | null | PBX1 | null | null";	-0.0909003	-0.120677	-0.10279		6p21_12117567_RP11-447A22_HIVEP1	-0.00568126	-0.0615588	0.00521894
G007476	G007476;RP11-2A6;;;;;;	-0.0335207	-0.0436456	-0.0105972		6p_12355760_RP11-97A19_526	-0.00103699	0.00834056	-0.0333342
G000695	G000695;RP11-180L13;"ENSG00000162761";"36";"LIM homeobox transcription factor 1 alpha (LIM/homeobox protein LMX1A) (LIM-homeobox protein 1.1) (LMX-1.1).";"4009";"LMX1A";	0.0294194	0.372616	0.0843115		6p_15384131_RP1-232K4_527	0.114835	-0.0478373	0.021459
G007477	G007477;RP11-38C18;"ENSG00000162761";"36";"LIM homeobox transcription factor 1 alpha (LIM/homeobox protein LMX1A) (LIM-homeobox protein 1.1) (LMX-1.1).";"4009";"LMX1A";	0.130358	0.0631375	0.0776652		6p_18887363_RP11-408C8_528	-0.0626483	0.016065	0.0379465
G007681	G007681;RP11-238F10;"ENSG00000162761";"36";"LIM homeobox transcription factor 1 alpha (LIM/homeobox protein LMX1A) (LIM-homeobox protein 1.1) (LMX-1.1).";"4009";"LMX1A";	0.0636289	0.065154	-0.0263338		6p22_19782779_RP4-625H18 _ID4	-0.106874	0.071781	0.0158874
G003417	G003417;RP11-280O1;"ENSG00000162761 | ENSG00000143171";"36 | 36";"LIM homeobox transcription factor 1 alpha (LIM/homeobox protein LMX1A) (LIM-homeobox protein 1.1) (LMX-1.1). | Retinoic acid receptor RXR-gamma (Retinoid X receptor gamma).";"4009 | 6258";"LMX1A | RXRG";	0.0606791	0.269197	0.122092		6p22_20473137_RP1-177P22_E2F3	0.642671	0.0164317	0.0294286
G007861	G007861;RP11-541H12;"ENSG00000162763";"36";"leucine rich repeat containing 52";"440699";"NP_001005214.1";	0.190346	0.0719879	0.0270137		6p_20580452_RP3-444C7_529	0.0496882	-0.00876871	0.0590817
G000076	G000076;RP11-306I1;"ENSG00000190139 | ENSG00000183124 | ENSG00000143183 | ENSG00000143198 | ENSG00000192462 | ENSG00000143149 | ENSG00000197715 | ENSG00000162763 | ENSG00000200292";"36 | 36 | 36 | 28 | 36 | 36 | 36 | 36 | 36";"null | null | putative membrane protein | Microsomal glutathione S-transferase 3 (EC 2.5.1.18) (Microsomal GST- 3) (Microsomal GST-III). | null | 4-trimethylaminobutyraldeh…	-0.0852791	0.0494359	0.00915412		6p_22529963_RP11-33I5_530	-0.0760702	-0.0307096	0.100093
G007825	G007825;RP11-466F5;"ENSG00000200292 | ENSG00000198404 | ENSG00000143183 | ENSG00000197715 | ENSG00000143198 | ENSG00000192462 | ENSG00000143149 | ENSG00000143179";"36 | 36 | 36 | 36 | 28 | 36 | 36 | 36";"null | similar to 60S ribosomal protein L26 (LOC391126)	-0.037653	-0.201605	-0.136501		6p_24204171_RP11-176J5_531	0.0550424	-0.0305495	0.00984676
G006013	G006013;RP11-525G13;"ENSG00000143179";"36";"Uridine-cytidine kinase 2 (EC 2.7.1.48) (UCK 2) (Uridine monophosphokinase 2) (Cytidine monophosphokinase 2).";"7371";"UCK2";	0.35618	0.153747	0.0534355		6p_26252419_RP1-34B20_532	0.152561	-0.0337679	-0.0346234
G007516	G007516;RP11-7G12;"ENSG00000143179 | ENSG00000199847 | ENSG00000193242 | ENSG00000177884";"36 | 36 | 36 | 36";"Uridine-cytidine kinase 2 (EC 2.7.1.48) (UCK 2) (Uridine monophosphokinase 2) (Cytidine monophosphokinase 2). | null | null | null";"7371 | null | null | null";"UCK2 | null | null | null";	-0.3787	-0.189908	0.0451621		6p_27394089_RP1-153G14_533	-0.0266263	-0.0809613	0.00859093
G007833	G007833;RP11-375H19;"ENSG00000177884 | ENSG00000199847 | ENSG00000193242 | ENSG00000177863 | ENSG00000188859";"36 | 36 | 36 | 36 | 36";"null | null | null | null | null";"null | null | null | null | 149297";"null | null | null | Q96NI9_HUMAN | NP_001017961.1";	-0.00763101	0.12392	0.0480936		6p_28630863_RP11-373N24_534	-0.144977	0.0190783	-0.0112495
G007506	G007506;RP11-9L18;"ENSG00000188859 | ENSG00000187818";"36 | 36";"null | null";"149297 | null";"NP_001017961.1 | null";	0.0238391	-0.0617421	-0.000304334		6p21.31_31596568_RP11-201G24_TNF	0.242172	0.0104801	-0.0232812
G005990	G005990;RP11-479J7;"ENSG00000188859";"36";"null";"149297";"NP_001017961.1";	0.181087	0.395669	0.190817		6p_31960425_RP1-34F7_535	0.101726	0.083021	-0.00188099
G007685	G007685;RP11-276E17;"ENSG00000188859";"36";"null";"149297";"NP_001017961.1";	-0.0311515	-0.13836	0.0314418		6p21.3_32150786_RP11-346J19_PBX2	0.170982	0.00520977	-0.116187
G007549	G007549;RP11-45J16;"ENSG00000143151 | ENSG00000188859";"36 | 36";"null | null";"116123 | 149297";"NP_620139.1 | NP_001017961.1";	0.0216478	0.0877324	-0.0647537		6p_32553283_RP1-93N13_536	0.101726	0.052918	0.00827988
G007479	G007479;RP11-54B9;"ENSG00000188859 | ENSG00000187563";"36 | 36";"null | null";"149297 | null";"NP_001017961.1 | null";	0.388968	0.292195	0.0752427		6p21.32b_32732739_RP11-10A19_TAP1	-0.0169966	0.0369952	0.0246676
G005318	G005318;RP1-9E21;"ENSG00000152382 | ENSG00000143157 | ENSG00000188859";"36 | 28 | 36";"SPT3-associated factor 42 | Pogo transposable element with KRAB domain (LST003/SLTP003). | null";"117143 | 57645 | 149297";"NP_444281.1 | POGK | NP_001017961.1";	-0.181745	0.19246	0.179264		6p21.3_33257039_RP11-602P21_DAXX	0.111457	0.0107839	0.011512
G007045	G007045;RP4-782G3;"ENSG00000152382 | ENSG00000143195 | ENSG00000188859";"36 | 36 | 36";"SPT3-associated factor 42 | null | null";"117143 | 387597 | 149297";"NP_444281.1 | NP_955383.1 | NP_001017961.1";	0.148748	-0.177427	-0.0800758		6p_34812659_RP3-349A12_537	0.0101458	-0.0159093	-0.00502273
G007590	G007590;RP11-102C16;"ENSG00000200036 | ENSG00000143195 | ENSG00000143194 | ENSG00000143167 | ENSG00000195159 | ENSG00000194026 | ENSG00000143169 | ENSG00000198842";"36 | 36 | 36 | 28 | 36 | 36 | 28 | 36";"null | null | maelstrom homolog | Cell surface A33 antigen precursor (Glycoprotein A33). | null | null | null | Novel protein.";"null | 387597 | 84944 | 10223 | null | null | null | null";"null …	-0.293074	-0.182254	-0.0898043		6p21_36639693_RP3-431A14_CDKN1A p21; WAF	0.12247	-0.0156447	-0.122128
G000077	G000077;RP11-277B15;"ENSG00000173343 | ENSG00000198842 | ENSG00000143190 | ENSG00000143169";"36 | 36 | 36 | 28";"similar to ribosomal protein S17 (LOC391130)	0.298179	-0.00394475	-0.0237438		6p21.2_36651091_Rp11-61A9_CDKN1A	0.173794	-0.0140323	-0.119877
G007485	G007485;RP11-52A20;"ENSG00000143190";"36";"POU domain	0.412258	0.303557	0.13236		6p_36838753_RP1-90K10_538	0.146819	-0.0251554	-0.00884399
G007605	G007605;RP11-104L21;"ENSG00000198352 | ENSG00000143162 | ENSG00000198821";"36 | 36 | 28";"null | CREG1 protein precursor (Cellular repressor of E1A-stimulated genes 1). | T-cell surface glycoprotein CD3 zeta chain precursor (T-cell receptor T3 zeta chain).";"null | 8804 | 919";"null | CREG1 | CD3Z";	0.793799	0.942707	0.639093		6p_38916292_RP3-350J21_539	0.0770056	0.00959422	0.131633
G005339	G005339;RP3-455J7;"ENSG00000198352 | ENSG00000198771 | ENSG00000198821 | ENSG00000143162";"36 | 36 | 28 | 36";"null | protein kinase substrate MK2S4 | T-cell surface glycoprotein CD3 zeta chain precursor (T-cell receptor T3 zeta chain). | CREG1 protein precursor (Cellular repressor of E1A-stimulated genes 1).";"null | 92241 | 919 | 8804";"null | NP_443094.2 | CD3Z | CREG1";	-0.168605	-0.43607	-0.0751596		6p_40754419_RP11-162O6_540	0.114046	0.00912836	0.0710577
G003579	G003579;RP1-313L4;"ENSG00000197965 | ENSG00000143199";"36 | 36";"myelin protein zero-like 1 isoform a | soluble adenylyl cyclase";"9019 | 55811";"MPZL1 | NP_060887.1";	-0.280887	-0.537565	-0.180438		6p_42709872_RP11-501I18_541	0.0999108	0.0220386	-0.0123484
G006962	G006962;RP1-295C6;"ENSG00000143164 | ENSG00000143158 | ENSG00000143199";"36 | 36 | 36";"IQ motif and WD repeats 1 isoform a | Brain protein 44. | soluble adenylyl cyclase";"55827 | 25874 | 55811";"IQWD1 | BR44_HUMAN | NP_060887.1";	0.120153	-0.0320791	0.129368		6p_44881870_RP11-554O14_542	0.0218628	0.000945311	0.0441521
G007112	G007112;RP4-703H14;"ENSG00000143164";"36";"IQ motif and WD repeats 1 isoform a";"55827";"IQWD1";	0.414736	0.162521	0.0293859		6p_46812596_RP3-365O12_543	0.0448095	-0.0240706	0.0734313
G000158	G000158;RP4-702J19;"ENSG00000143164 | ENSG00000143147 | ENSG00000187615";"36 | 36 | 28";"IQ motif and WD repeats 1 isoform a | Probable G-protein coupled receptor 161 (G-protein coupled receptor RE2). | Glycine cleavage system H protein	0.316816	0.4543	0.127009		6p_48718697_RP11-334H12_544	-0.0932303	-0.0447308	0.0559909
G007067	G007067;RP4-745I14;"ENSG00000143147 | ENSG00000143164";"36 | 36";"Probable G-protein coupled receptor 161 (G-protein coupled receptor RE2). | IQ motif and WD repeats 1 isoform a";"23432 | 55827";"GPR161 | IQWD1";	-0.122346	-0.125947	-0.0339091		6p_50669805_RP3-336H9_545	-0.0389964	-0.028561	0.00469586
G006965	G006965;RP1-69E11;"ENSG00000143155";"36";"TIP41	-0.0749867	-0.102996	0.0818546		6p_52214980_RP11-255M9_546	-0.00460409	0.0724673	0.0334782
G005352	G005352;RP4-747L4;"ENSG00000184197 | ENSG00000143178 | ENSG00000180882 | ENSG00000199340 | ENSG00000194796";"36 | 36 | 36 | 36 | 36";"SFT2 domain containing 2 | T-box transcription factor TBX19 (T-box protein 19) (T-box factor	0.318675	0.131213	0.0260747		6p_53998061_RP11-362K18_547	-0.0409039	-0.0416369	0.0352806
G007140	G007140;RP5-1059H15;;;;;;	-0.254442	-0.201063	-0.253587		6p_56641483_RP11-472M19_548	-0.104391	0.0318822	0.061818
G007122	G007122;RP5-968D22;"ENSG00000180848";"36";"null";"null";"null";	-0.132953	-0.110736	-0.0332317		6p_58367429_RP11-199A24_549	0.093582	-0.0153347	0.0701941
G003618	G003618;RP4-738P11;"ENSG00000143185 | ENSG00000143184";"36 | 36";"Cytokine SCM-1 beta precursor (XCL2) (XC chemokine ligand 2). | Lymphotactin precursor (XCL1) (Cytokine SCM-1) (ATAC) (Lymphotaxin) (SCM-1-alpha) (Small inducible cytokine C1) (XC chemokine ligand 1).";"6846 | 6375";"XCL2 | XCL1";	-0.245462	-0.268019	-0.208446		6q_63688327_RP11-767J14_550	0.0737	0.0902777	0.0804402
G003626	G003626;RP4-797M17;"ENSG00000143196";"28";"Dermatopontin precursor (Tyrosine-rich acidic matrix protein) (TRAMP).";"1805";"DPT";	-0.103832	-0.275371	-0.164516		6q_65763717_RP1-40C9_551	0.171477	-0.0362364	0.0132645
G006937	G006937;RP1-10C16;;;;;;	-0.0120515	0.107965	-0.285287		6q_68136909_RP11-409K15_552	-0.100341	0.0356202	0.0423066
G007812	G007812;RP11-375F2;"ENSG00000180436";"36";"null";"null";"null";	-0.00646559	0.0424644	0.146791		6q_69839576_RP1-160B9_553	-0.103106	-0.0528235	0.0738817
G005351	G005351;RP5-1018K9;"ENSG00000143156 | ENSG00000143153";"28 | 36";"Nucleoside diphosphate kinase 7 (EC 2.7.4.6) (NDK 7) (NDP kinase 7) (nm23-H7). | Sodium/potassium-transporting ATPase beta-1 chain (Sodium/potassium- dependent ATPase beta-1 subunit).";"29922 | 481";"NME7 | ATP1B1";	0.185013	-0.0852366	-0.0231796		6q_73082419_RP11-256L9_554	-0.140332	-0.0103098	0.0687954
G007106	G007106;RP4-800F24;"ENSG00000143156";"28";"Nucleoside diphosphate kinase 7 (EC 2.7.4.6) (NDK 7) (NDP kinase 7) (nm23-H7).";"29922";"NME7";	0.323067	0.181724	0.049847		6q_76491226_RP3-472A9_555	0.00512873	-0.00759389	0.0140819
G007010	G007010;RP1-111F19;"ENSG00000117475 | ENSG00000143156";"36 | 28";"Golgin 45 (Basic leucine zipper nuclear factor 1) (JEM-1) (p45 basic leucine-zipper nuclear factor). | Nucleoside diphosphate kinase 7 (EC 2.7.4.6) (NDK 7) (NDP kinase 7) (nm23-H7).";"8548 | 29922";"BLZF1 | NME7";	0.314473	0.0756849	0.0702123		6q_78580032_RP5-995C14_556	-0.0372615	0.0603387	0.0529875
G000159	G000159;RP1-206D15;"ENSG00000117477 | ENSG00000117479 | ENSG00000117475";"36 | 36 | 36";"null | Thiamine transporter 1 (THTR-1) (ThTr1) (Thiamine carrier 1) (TC1) (Solute carrier family 19 member 2). | Golgin 45 (Basic leucine zipper nuclear factor 1) (JEM-1) (p45 basic leucine-zipper nuclear factor).";"57821 | 10560 | 8548";"NP_067002.1 | SLC19A2 | BLZF1";	-0.171644	-0.0629677	0.0475595		6q_80368722_RP1-159G19_557	-0.00427932	-0.0581468	0.0554911
G007030	G007030;RP1-86F14;"ENSG00000198734 | ENSG00000174175";"36 | 36";"Coagulation factor V precursor (Activated protein C cofactor) [Contains: Coagulation factor V heavy chain; Coagulation factor V light chain]. | P-selectin precursor (Granule membrane protein 140) (GMP-140) (PADGEM) (CD62P antigen) (Leukocyte-endothelial cell adhesion molecule 3) (LECAM3).";"2153 | 6403";"F5 | SELP";	-0.169312	0.219256	0.0520086		6q_81360361_RP11-707H15_558	0.109424	-0.0246938	0.0105608
G005323	G005323;RP4-780M13;"ENSG00000174175";"36";"P-selectin precursor (Granule membrane protein 140) (GMP-140) (PADGEM) (CD62P antigen) (Leukocyte-endothelial cell adhesion molecule 3) (LECAM3).";"6403";"SELP";	-0.278399	0.0255171	0.00253761		6q_83295110_RP11-25O6_559	0.104811	-0.0926309	-0.0805677
G003535	G003535;RP1-117P20;"ENSG00000171806 | ENSG00000007908 | ENSG00000188404 | ENSG00000000460";"36 | 36 | 36 | 36";"null | E-selectin precursor (Endothelial leukocyte adhesion molecule 1) (ELAM-1) (Leukocyte-endothelial cell adhesion molecule 2) (LECAM2) (CD62E antigen). | L-selectin precursor (Lymph node homing receptor) (Leukocyte adhesion molecule 1) (LAM-1) (Leukocyte surface antigen Leu-8) (TQ1)…	-0.170545	0.161027	-0.0650005		6q_85941610_RP11-30P6_560	0.136172	-0.0208727	0.087932
G003558	G003558;RP1-190I16;"ENSG00000190897 | ENSG00000075945";"36 | 28";"null | Kinesin-associated protein 3 (Smg GDS-associated protein).";"null | 22920";"null | KIFAP3";	-0.445337	-0.146673	0.0446333		6q_88700631_RP1-23D17_561	0.29648	-0.0471302	0.0297236
G007676	G007676;RP11-332H17;"ENSG00000075945";"28";"Kinesin-associated protein 3 (Smg GDS-associated protein).";"22920";"KIFAP3";	0.0814547	0.0756591	-0.0802426		6q_90263507_RP1-122O8_562	-0.0165544	-0.138193	0.0712457
G005917	G005917;RP11-297H3;;;;;;	0.0671401	-0.120548	-0.0548456		6q_93519163_RP11-538A16_563	-0.0881699	-0.0452656	0.0231508
G007807	G007807;RP11-349E20;;;;;;	0.0508329	-0.120868	-0.119839		6q_96083498_RP11-572N15_564	-0.0314853	-0.0183867	-0.00622272
G007942	G007942;RP11-576I22;;;;;;	0.160606	0.435208	0.118424		6q_96853568_RP3-393D12_565	-0.0245666	-0.0581804	0.0469866
G007909	G007909;RP11-545I10;"ENSG00000120370";"36";"NTKL-binding protein 1";"92344";"NP_689494.1";	0.0934136	0.0433376	-0.0463363		6q_99147443_RP1-273N12_566	-0.0220499	-0.0442435	0.0721766
G007051	G007051;RP4-681G13;;;;;;	0.177276	-0.14516	-0.0805203		6q_100543299_RP11-117M4_567	-0.0330782	-0.0188026	0.033209
G005322	G005322;RP1-79C4;"ENSG00000116132";"36";"Paired mesoderm homeobox protein 1 (PRX-1) (Paired related homeobox protein 1) (Homeobox protein PHOX1).";"5396";"PRRX1";	0.0947436	-0.0944629	-0.0739772		6q_101880715_RP11-347H8_568	0.032478	-0.0429056	0.282102
G007002	G007002;RP1-58A9;;;;;;	-0.111715	-0.142703	-0.188666		6q_104272563_RP1-244F1_569	-0.0729002	-0.0157305	0.201327
G006938	G006938;RP3-355N11;"ENSG00000117501";"36";"null";"80133";"NP_079339.1";	0.108682	0.129276	0.178097		6q_105767477_RP3-454N4_570	0.0399846	-0.045364	0.0656992
G007409	G007409;CTD-2553D23;"ENSG00000186482 | ENSG00000117507 | ENSG00000094963 | ENSG00000007933 | ENSG00000117501";"36 | 36 | 36 | 36 | 36";"null | Putative dimethylaniline monooxygenase [N-oxide-forming] 6 (EC 1.14.13.8) (Flavin-containing monooxygenase 6) (FMO 6) (Dimethylaniline oxidase 6). | Dimethylaniline monooxygenase [N-oxide-forming] 2 (EC 1.14.13.8) (Pulmonary flavin-containing monooxygenase…	-0.0231775	0.0117829	0.0776966		6q21_107530101_RP11-24A9_LOC115903	0.0782326	-0.0238846	0.0506466
G006081	G006081;RP1-127D3;"ENSG00000094963 | ENSG00000007933 | ENSG00000010932 | ENSG00000117507";"36 | 36 | 36 | 36";"Dimethylaniline monooxygenase [N-oxide-forming] 2 (EC 1.14.13.8) (Pulmonary flavin-containing monooxygenase 2) (FMO 2) (Dimethylaniline oxidase 2) (FMO 1B1). | Dimethylaniline monooxygenase [N-oxide-forming] 3 (EC 1.14.13.8) (Hepatic flavin-containing monooxygenase 3) (FMO 3) (Dimethylan…	0.0502188	-0.0647411	0.0308247		6q_107757044_RP11-35D6_571	0.114456	-0.0335922	0.0109787
G007093	G007093;RP4-798A17;"ENSG00000010932 | ENSG00000178454 | ENSG00000076258";"36 | 36 | 36";"Dimethylaniline monooxygenase [N-oxide-forming] 1 (EC 1.14.13.8) (Fetal hepatic flavin-containing monooxygenase 1) (FMO 1) (Dimethylaniline oxidase 1). | null | Dimethylaniline monooxygenase [N-oxide-forming] 4 (EC 1.14.13.8) (Hepatic flavin-containing monooxygenase 4) (FMO 4) (Dimethylaniline oxidase 4).";"2…	0.0823413	-0.222553	-0.0799732		6q21_108706183_RP11-697G4_FOXO3A 1.	-0.0489507	0.0045969	0.0104037
G007013	G007013;RP1-81F6;"ENSG00000202082 | ENSG00000193725 | ENSG00000192656 | ENSG00000117523";"36 | 36 | 36 | 36";"null | null | null | HBxAg transactivated protein 2";"null | null | null | 23215";"null | null | null | BAT2D1";	-0.129804	-0.471747	0.0681386		6q21_108778337_RP11-653O20_FOXO3A 2.	0.0425509	-0.0108087	-0.000874516
G007016	G007016;RP4-598F2;"ENSG00000190090 | ENSG00000117523 | ENSG00000195956 | ENSG00000201126";"36 | 36 | 36 | 36";"null | HBxAg transactivated protein 2 | null | null";"null | 23215 | null | null";"null | BAT2D1 | null | null";	0.259447	0.0293011	0.0485668		6q21_108965904_RP11-653O20_FOXO3A	-0.0734312	0.10823	-0.00555942
G005306	G005306;RP3-454G6;"ENSG00000034971 | ENSG00000117523";"28 | 36";"Myocilin precursor (Trabecular meshwork-induced glucocorticoid response protein). | HBxAg transactivated protein 2";"4653 | 23215";"MYOC | BAT2D1";	0.195336	0.0940079	-0.0140297		6q21_109621628_RP11-425D10_CD164	0.155052	-0.0834849	0.0873463
G007015	G007015;RP4-560B9;"ENSG00000184430 | ENSG00000117533 | ENSG00000117540 | ENSG00000176377";"36 | 36 | 36 | 36";"null | Vesicle-associated membrane protein 4 (VAMP-4). | null | null";"null | 8674 | null | null";"null | VAMP4 | null | null";	0.0640915	0.0746658	0.0102541		6q_110394070_RP1-71D21_572	-0.0305938	0.0417474	0.112611
G007052	G007052;RP4-612B18;"ENSG00000191080 | ENSG00000197959 | ENSG00000198926 | ENSG00000174092 | ENSG00000010165";"36 | 36 | 36 | 36 | 36";"null | Dynamin-3 (EC 3.6.5.5) (Dynamin	0.330839	0.0543031	-0.0209173		6q_112208844_RP1-142L7_573	0.0795284	-0.0765384	0.083364
G000078	G000078;RP11-277C14;"ENSG00000197959";"36";"Dynamin-3 (EC 3.6.5.5) (Dynamin	0.286244	0.107504	0.0251492		6q22_112401006_RP1-142L7_WISP3	-0.0048441	-0.079043	0.0612212
G007664	G007664;RP11-184O20;"ENSG00000197959";"36";"Dynamin-3 (EC 3.6.5.5) (Dynamin	0.0930597	-0.0426255	-0.163271		6q_114242014_RP11-346K2_574	0.101726	-0.113186	0.0220571
G007144	G007144;RP5-1116C7;"ENSG00000197959 | ENSG00000193629 | ENSG00000199073 | ENSG00000198979 | ENSG00000195305";"36 | 36 | 36 | 36 | 36";"Dynamin-3 (EC 3.6.5.5) (Dynamin	-0.260729	0.133221	0.0589346		6q_115895340_RP11-721G11_575	-0.015256	-0.0401502	0.123387
G007571	G007571;RP11-103A6;"ENSG00000190608 | ENSG00000200518 | ENSG00000197959";"36 | 36 | 36";"null | null | Dynamin-3 (EC 3.6.5.5) (Dynamin	-0.0575677	-0.110288	-0.0795168		6q_117644011_RP1-94G16_576	-0.125864	-0.0435922	0.101107
G007844	G007844;RP11-469I6;"ENSG00000197959";"36";"Dynamin-3 (EC 3.6.5.5) (Dynamin	0.463013	0.140344	0.047441		6q_119388229_RP3-329H16_577	0.0378981	0.00891689	0.0405971
G005316	G005316;RP1-106H8;"ENSG00000190608 | ENSG00000200518 | ENSG00000180999 | ENSG00000169937 | ENSG00000135845 | ENSG00000197959";"36 | 36 | 36 | 36 | 36 | 36";"null | null | null | null | Phosphatidylinositol N-acetylglucosaminyltransferase subunit C (EC 2.4.1.198) (Phosphatidylinositol-glycan biosynthesis	0.145897	0.0832064	-0.107673		6q_121197574_RP11-301B7_578	-0.0360124	-0.0244514	0.0541497
G006949	G006949;RP1-125H23;"ENSG00000094975";"36";"null";"51430";"NP_057311.1";	-0.00877497	0.0459336	-0.0727393		6q_124000612_RP4-726A1_579	-0.081759	0.0424729	0.0654209
G002945	G002945;RP1-105D12;"ENSG00000117560 | ENSG00000094975";"36 | 36";"Tumor necrosis factor ligand superfamily member 6 (FAS antigen ligand) (Apoptosis antigen ligand) (APTL) (CD178 antigen) [Contains: Tumor necrosis factor ligand superfamily member 6	-0.215081	-0.214892	-0.257893		6q_126076829_RP11-524A17_580	-0.108677	-0.0363094	0.0783667
G006979	G006979;RP3-332O11;;;;;;	0.00769068	0.017544	-0.0461055		6q_129282230_RP11-530M23_581	-0.123237	-0.0114425	0.0378198
G006964	G006964;RP3-471M13;;;;;;	0.0630831	0.336772	0.169691		6q_131737682_RP3-323K23_582	-0.122819	-0.0414803	0.0834679
G006947	G006947;RP1-15D23;"ENSG00000120337";"36";"Tumor necrosis factor ligand superfamily member 18 (Glucocorticoid- induced TNF-related ligand) (hGITRL) (Activation-inducible TNF-related ligand) (AITRL).";"8995";"TNFSF18";	-0.0837054	-0.0608698	-0.0524866		6q_133306314_RP1-283K11_583	-0.0274007	0.0514459	0.055061
G006972	G006972;RP1-300A12;;;;;;	-0.109083	-0.0432881	-0.19451		6q_135056978_RP1-32B1_584	0.362601	-0.029835	-0.00400642
G003587	G003587;RP3-395P12;"ENSG00000117586";"36";"Tumor necrosis factor ligand superfamily member 4 (OX40 ligand) (OX40L) (Glycoprotein GP34) (TAX-transcriptionally activated glycoprotein 1).";"7292";"TNFSF4";	-0.0558733	0.250452	0.0829762		6q22_135280943_RP1-32B1_MYB	0.226082	-0.055599	0.0334065
G007638	G007638;RP11-192B4;;;;;;	-0.295394	-0.318284	-0.311434		6q22-q24_135386128_RP1-112M1_MYB	0.075553	0.0371066	-0.00767599
G007753	G007753;RP11-296O14;;;;;;	-0.0658793	-0.0275189	-0.0954899		6q22-q24 _135386128_RP1-197G15_MYB	1.29337	0.0165184	0.0555888
G007022	G007022;RP3-436N22;"ENSG00000162753 | ENSG00000117592 | ENSG00000183831";"36 | 36 | 36";"null | Peroxiredoxin 6 (EC 1.11.1.15) (Antioxidant protein 2) (1-Cys peroxiredoxin) (1-Cys PRX) (Acidic calcium-independent phospholipase A2) (EC 3.1.1.-) (aiPLA2) (Non-selenium glutathione peroxidase) (EC 1 | ankyrin repeat domain 45";"284525 | 9588 | 339416";"SLC9A11 | PRDX6 | NP_940895.1";	0.200067	-0.164219	-0.0513906		6q_137544082_RP11-95M15_585	-0.0580443	-0.0801792	0.0891239
G007778	G007778;RP11-360D2;"ENSG00000191746 | ENSG00000076321 | ENSG00000183831";"36 | 36 | 36";"null | Kelch-like protein 20 (Kelch-like ECT2 interacting protein) (Kelch- like protein X). | ankyrin repeat domain 45";"null | 27252 | 339416";"null | KLHL20 | NP_940895.1";	0.456526	0.0877303	-0.0577996		6q_140706008_RP3-460G2_586	-0.0436731	-0.0542849	0.0828068
G006999	G006999;RP3-383J4;"ENSG00000191941 | ENSG00000199259 | ENSG00000117593 | ENSG00000076321 | ENSG00000200674 | ENSG00000191174 | ENSG00000120334";"36 | 36 | 36 | 36 | 36 | 36 | 36";"null | null | aspartyl-tRNA synthetase 2 (mitochondrial) | Kelch-like protein 20 (Kelch-like ECT2 interacting protein) (Kelch- like protein X). | null | null | null";"null | null | 55157 | 27252 | null | null | 91687";"…	0.305717	0.173928	-0.0829295		6q23_142683659_RP1-67K17_HIVEP2	0.278296	-0.0412321	-0.106458
G000161	G000161;RP5-1198E17;"ENSG00000200954 | ENSG00000191335 | ENSG00000201771 | ENSG00000194841 | ENSG00000200016 | ENSG00000117601 | ENSG00000202394 | ENSG00000201692 | ENSG00000135870 | ENSG00000191703 | ENSG00000195291 | ENSG00000200755 | ENSG00000192933 | ENSG00000189564 | ENSG00000193084 | ENSG00000117593 | ENSG00000192177 | ENSG00000193962 | ENSG00000185278 | ENSG00000200710 | ENSG00000190444 | …	0.454789	0.317237	0.109597		6q24_142755590_RP11-452E5_HIVEP2	-0.00700815	-0.0155685	0.05302
G007610	G007610;RP11-160H22;"ENSG00000172786 | ENSG00000135870 | ENSG00000201256";"28 | 36 | 36";"null | Roquin (RING finger and C3H zinc finger protein 1). | null";"null | null | null";"null | RC3H1_HUMAN | null";	0.0125269	-0.147342	-0.139146		6q_143082878_RP11-86O4_587	-0.049975	-0.00614828	0.062078
G007047	G007047;RP4-681J21;"ENSG00000152061 | ENSG00000189925";"36 | 36";"RAB GTPase activating protein 1-like | null";"9910 | null";"RABGAP1L | null";	0.120625	0.261257	0.0337441		6q_144671256_RP11-386H19_588	-0.142792	0.0995325	0.0155932
G005315	G005315;RP4-809F4;"ENSG00000152061";"36";"RAB GTPase activating protein 1-like";"9910";"RABGAP1L";	-0.124935	-0.345946	-0.184388		6q_148007633_RP11-631F7_589	0.0624944	-0.0258633	0.0762441
G007003	G007003;RP3-384F21;"ENSG00000152061";"36";"RAB GTPase activating protein 1-like";"9910";"RABGAP1L";	-0.0400029	-0.0648119	-0.145432		6q_150059142_RP5-1179L24_590	0.103549	-0.0487731	0.0490385
G006963	G006963;RP1-154A10;"ENSG00000152061";"36";"RAB GTPase activating protein 1-like";"9910";"RABGAP1L";	0.351928	0.225012	0.0968559		6q_151574259_RP3-443C4_591	0.0154502	-0.0191648	0.0763205
G007069	G007069;RP5-970D1;"ENSG00000152061";"36";"RAB GTPase activating protein 1-like";"9910";"RABGAP1L";	0.199762	-0.150057	-0.0197366		6q_151843570_RP1-63I5_592	0.0471695	-0.0556635	0.0457287
G007486	G007486;RP11-11B12;"ENSG00000152061";"36";"RAB GTPase activating protein 1-like";"9910";"RABGAP1L";	0.143016	0.404568	0.131579		6q25.1_151974702_RP3-443C4_ESR1	-0.0015265	-0.0242799	0.0492695
G005332	G005332;RP5-830A10;"ENSG00000152061";"36";"RAB GTPase activating protein 1-like";"9910";"RABGAP1L";	-0.071702	0.0292595	0.000247141		6q25.1_152040048_RP11-450E24_ESR1	-0.13611	0.0446333	0.114378
G007544	G007544;RP11-64I24;"ENSG00000152061";"36";"RAB GTPase activating protein 1-like";"9910";"RABGAP1L";	-0.148608	-0.366918	-0.143353		6q25.1_152177735_RP1-63I5_ESR1	0.101726	0.00888929	0.105009
G000162	G000162;RP3-433G19;"ENSG00000152061";"36";"RAB GTPase activating protein 1-like";"9910";"RABGAP1L";	0.0713884	0.448493	0.235925		6q25.1_152265340_RP1-130E4_ESR1	-0.0273087	0.0384083	0.00743217
G006982	G006982;RP1-102G20;"ENSG00000116161 | ENSG00000194135 | ENSG00000152061";"36 | 36 | 36";"Calcyclin-binding protein (CacyBP) (hCacyBP) (Siah-interacting protein) (S100A6-binding protein). | null | RAB GTPase activating protein 1-like";"27101 | null | 9910";"CACYBP | null | RABGAP1L";	0.0866514	0.302668	0.0287135		6q25.1_152315410_Rp11-338O5_ESR1	0.101726	0.0334468	-0.0416352
G005361	G005361;RP1-262D12;"ENSG00000194704 | ENSG00000120333 | ENSG00000120332 | ENSG00000181101 | ENSG00000200509";"36 | 28 | 36 | 36 | 36";"null | Mitochondrial 28S ribosomal protein S14 (S14mt) (MRP-S14). | Tenascin-N precursor (TN-N). | null | null";"null | 63931 | null | null | null";"null | MRPS14 | TNN | null | null";	-0.280843	-0.322374	-0.208025		6q_152624392_RP4-546K19_593	0.29364	-0.0366087	-0.11448
G007142	G007142;RP5-1114G22;"ENSG00000162666";"36";"null";"9674";"Y0040_HUMAN";	0.0655652	-0.23402	-0.168333		6q_154809141_RP1-66H9_594	-0.135254	0.00668411	0.0643996
G005358	G005358;RP3-518E13;"ENSG00000116147";"36";"Tenascin-R precursor (TN-R) (Restrictin) (Janusin).";"7143";"TNR";	0.242955	0.208942	0.0664751		6q25_154936562_RP11-455I14_TIAM2	0.232155	-0.0521595	0.0381972
G006981	G006981;RP1-24M15;"ENSG00000116147";"36";"Tenascin-R precursor (TN-R) (Restrictin) (Janusin).";"7143";"TNR";	0.461482	0.137188	0.0744514		6q_156405174_RP3-336G18_595	-0.208707	0.0312001	0.102125
G000163	G000163;RP5-1045J21;;;;;;	0.451305	0.742108	0.0984686		6q_158926001_RP11-13P5_596	0.121397	-0.0666512	0.00973983
G007018	G007018;RP3-474A14;;;;;;	0.0933824	0.370013	0.282368		6q_159847588_RP11-288H12_597	0.183865	-0.0189123	0.000984137
G005302	G005302;RP11-222A5;"ENSG00000179969";"36";"Novel protein.";"null";"Q5W057_HUMAN";	-0.434368	0.567232	0.0203525		6q26_160177713_RP1-249F5_IGF2R	0.184711	-0.0314429	0.0957789
G007680	G007680;RP11-318C24;;;;;;	0.0225343	-0.0632148	-0.0487248		6q26_160307581_RP11-288H12_IGF2R	0.254077	-0.0131908	0.00642099
G007917	G007917;RP11-492I21;"ENSG00000143207";"36";"Ring finger and WD repeat domain protein 2 (EC 6.3.2.-) (Ubiquitin ligase protein COP1) (Constitutive photomorphogenesis protein 1 homolog) (hCOP1).";"64326";"RFWD2";	0.18174	0.260403	-0.0325272		6q_162143414_RP1-292F10_598	0.0268527	-0.0699919	0.0901251
G000079	G000079;RP11-415M14;"ENSG00000143207 | ENSG00000202426";"36 | 36";"Ring finger and WD repeat domain protein 2 (EC 6.3.2.-) (Ubiquitin ligase protein COP1) (Constitutive photomorphogenesis protein 1 homolog) (hCOP1). | null";"64326 | null";"RFWD2 | null";	0.157334	0.184983	0.115958		6q_163729937_RP3-471D13_599	-0.0422314	-0.0106542	0.0259185
G007652	G007652;RP11-195C7;"ENSG00000202426 | ENSG00000143207 | ENSG00000184424";"36 | 36 | 36";"null | Ring finger and WD repeat domain protein 2 (EC 6.3.2.-) (Ubiquitin ligase protein COP1) (Constitutive photomorphogenesis protein 1 homolog) (hCOP1). | null";"null | 64326 | null";"null | RFWD2 | null";	0.285299	0.127022	-0.00946353		6q_165274167_RP11-289E16_600	-0.01816	-0.094348	0.0631232
G005939	G005939;RP11-357J22;;;;;;	-0.150676	-0.143468	-0.0402066		6q_167492633_RP3-470B24_601	0.0319542	-0.0313404	0.0464315
G007049	G007049;RP4-652L8;"ENSG00000116183 | ENSG00000172760";"36 | 36";"Pappalysin-2 precursor (EC 3.4.24.-) (Pregnancy-associated plasma protein-A2) (PAPP-A2) (Pregnancy-associated plasma protein-E1) (PAPP- E). | null";"60676 | null";"PAPPA2 | null";	-0.0911685	-0.145887	-0.0839428		6q_169726573_RP5-1086L22_602	0.118378	-0.00613131	0.0582069
G007748	G007748;RP11-252L24;"ENSG00000172760 | ENSG00000116183";"36 | 36";"null | Pappalysin-2 precursor (EC 3.4.24.-) (Pregnancy-associated plasma protein-A2) (PAPP-A2) (Pregnancy-associated plasma protein-E1) (PAPP- E).";"null | 60676";"null | PAPPA2";	0.331174	0.142238	0.00403755		6q27_170039611_RP1-191N21_TBP	-0.241586	-0.110462	-0.0236212
G005319	G005319;RP1-144B6;"ENSG00000116183";"36";"Pappalysin-2 precursor (EC 3.4.24.-) (Pregnancy-associated plasma protein-A2) (PAPP-A2) (Pregnancy-associated plasma protein-E1) (PAPP- E).";"60676";"PAPPA2";	-0.211734	-0.334587	-0.214108		7p_562953_RP11-449P15_603	0.182774	-0.055204	-0.00994121
G007117	G007117;RP4-774I24;"ENSG00000152092 | ENSG00000116183";"36 | 36";"Astrotactin-1 precursor. | Pappalysin-2 precursor (EC 3.4.24.-) (Pregnancy-associated plasma protein-A2) (PAPP-A2) (Pregnancy-associated plasma protein-E1) (PAPP- E).";"460 | 60676";"ASTN | PAPPA2";	0.157204	-0.266432	-0.153493		7p22_1589634_RP11-416J17_MAD1L1 1.	0.101726	-0.0103508	0.0864208
G000164	G000164;RP3-423N22;"ENSG00000152092";"36";"Astrotactin-1 precursor.";"460";"ASTN";	-0.0594619	-0.0608297	0.0594355		7p22_1735337_RP11-6A1_MAD1L1 2.	0.169267	0.00409384	-0.0286576
G007715	G007715;RP11-247D3;"ENSG00000152092";"36";"Astrotactin-1 precursor.";"460";"ASTN";	-0.0611342	-0.120699	0.072477		7p_2048405_RP4-607J2_604	0.219604	-0.00178631	-0.0644364
G007050	G007050;RP5-964D12;"ENSG00000152092 | ENSG00000198797";"36 | 36";"Astrotactin-1 precursor. | BMP/retinoic acid-inducible neural-specific protein 2";"460 | 57795";"ASTN | NP_066988.1";	-0.000581186	-0.0436829	-0.0643551		7p_5647547_RP1-42M2_605	0.157534	-0.0463765	-0.0325728
G003037	G003037;RP5-1026E2;"ENSG00000198797";"36";"BMP/retinoic acid-inducible neural-specific protein 2";"57795";"NP_066988.1";	0.0225837	-0.345867	-0.0885557		7p22 _5911834_RP11-425P5_RAC1	0.17914	-0.0238097	-0.0366405
G007024	G007024;RP1-35C21;;;;;;	-0.046419	0.161346	-0.00165598		7p_5918247_RP11-425P5_606	0.0602619	-0.0531397	-0.0465895
G006985	G006985;RP3-371M1;;;;;;	0.0518635	0.028306	0.0759335		7p_7625606_RP11-505D17_607	0.0314938	-0.012988	0.0602122
G005355	G005355;RP5-831A12;;;;;;	-0.0140691	-0.153418	-0.0718285		7p_9602738_RP5-959C21_608	-0.194219	0.0703065	0.0719836
G007650	G007650;RP11-147M1;;;;;;	0.0126507	-0.0418608	-0.00777117		7p_10582809_RP5-855F16_609	0.0979612	-0.0325708	0.0325466
G007484	G007484;RP11-63B19;;;;;;	0.475745	-0.0623454	0.018661		7p_12403421_RP5-1100A7_610	0.00966947	0.0385766	-0.0484336
G007712	G007712;RP11-229H19;;;;;;	0.28862	-0.24418	-0.021472		7p_13564910_RP4-685A2_611	0.0284162	-0.0754213	0.013152
G006088	G006088;RP11-163L4;;;;;;	0.170406	0.388528	0.237958		7p_15701141_RP11-196O16_612	-0.0979626	-0.0133417	0.0339593
G005317	G005317;RP4-798P15;"ENSG00000120341";"36";"regucalcin gene promotor region related protein";"89866";"NP_149118.1";	-0.184907	0.0604785	0.0475864		7p_16538619_RP11-403N12_613	-0.225575	-0.248607	-0.18623
G007559	G007559;RP11-65O1;"ENSG00000120341";"36";"regucalcin gene promotor region related protein";"89866";"NP_149118.1";	-0.137102	-0.220203	-0.171171		7p_19080586_RP11-71F18_614	-0.106056	0.077069	0.00221363
G007934	G007934;RP11-568K15;"ENSG00000120341";"36";"regucalcin gene promotor region related protein";"89866";"NP_149118.1";	0.368547	0.0698614	0.0349213		7p_20562200_RP4-701O19_615	-0.248053	-0.0193964	-0.139306
G007525	G007525;RP11-21M7;"ENSG00000075391";"36";"Ras GTPase-activating protein nGAP (RAS protein activator-like 1).";"9462";"RASAL2";	0.0701424	0.0505861	-0.0319492		7p_21266252_RP11-445O1_616	-0.119855	0.0567529	0.0867287
G007718	G007718;RP11-312I14;"ENSG00000075391";"36";"Ras GTPase-activating protein nGAP (RAS protein activator-like 1).";"9462";"RASAL2";	0.228673	-0.00114784	-0.0323802		7p15_22648997_RP11-319F3_SBBI26; DRTNNB1	-0.00829893	0.00489409	0.0377075
G005311	G005311;RP4-765C7;"ENSG00000075391 | ENSG00000176789";"36 | 36";"Ras GTPase-activating protein nGAP (RAS protein activator-like 1). | null";"9462 | null";"RASAL2 | null";	0.150048	-0.134253	-0.0153431		7p21.3_22825254_RP11-663K21_SBBI26	-0.0600587	0.103115	0.053598
G006973	G006973;RP4-593C16;"ENSG00000188585 | ENSG00000075391";"36 | 36";"null | Ras GTPase-activating protein nGAP (RAS protein activator-like 1).";"400797 | 9462";"NP_001001689.1 | RASAL2";	0.0383018	0.00785032	-0.067997		7p15_23117586_RP11-379L16_HSU53209;KOC1	0.0844225	-0.110019	0.00886143
G000165	G000165;RP5-990P15;"ENSG00000201347 | ENSG00000184909 | ENSG00000195478 | ENSG00000188585 | ENSG00000135820";"36 | 36 | 36 | 36 | 36";"null | null | null | null | null";"null | 84066 | null | 400797 | 400798";"null | NP_115502.1 | null | NP_001001689.1 | NP_997350.1";	-0.0242384	0.0402564	0.0874496		7p_24165571_RP11-343P21_617	0.0233697	-0.0207594	0.00714075
G007131	G007131;RP5-1098D14;;;;;;	0.476994	0.308118	0.125602		7p_26052997_RP5-1066K24_618	0.0906619	-0.0628209	0.0199466
G005970	G005970;RP11-428K3;"ENSG00000116191 | ENSG00000181996";"36 | 36";"Ral GEF with PH domain and SH3 binding motif 2 isoform 2 | null";"55103 | null";"RALGPS2 | Q8N8W3_HUMAN";	0.0380506	-0.00907799	0.0585324		7p_27652126_RP4-781A18_619	-0.0355422	-0.11489	0.0420953
G007499	G007499;RP11-18E13;"ENSG00000181996 | ENSG00000116191 | ENSG00000116194 | ENSG00000201791";"36 | 36 | 36 | 36";"null | Ral GEF with PH domain and SH3 binding motif 2 isoform 2 | Angiopoietin-related protein 1 precursor (Angiopoietin-like 1) (Angiopoietin-3) (ANG-3). | null";"null | 55103 | 9068 | null";"Q8N8W3_HUMAN | RALGPS2 | ANGPTL1 | null";	0.0250976	-0.145902	0.093591		7p_29143524_RP11-550A18_620	0.0603757	0.0106032	0.0883798
G007099	G007099;RP4-595C2;"ENSG00000116194 | ENSG00000116191";"36 | 36";"Angiopoietin-related protein 1 precursor (Angiopoietin-like 1) (Angiopoietin-3) (ANG-3). | Ral GEF with PH domain and SH3 binding motif 2 isoform 2";"9068 | 55103";"ANGPTL1 | RALGPS2";	0.0798998	-0.31183	-0.104276		7p_30296343_RP5-1143H19_621	0.172535	-0.0463029	-0.00307492
G003871	G003871;RP11-177A2;"ENSG00000116199 | ENSG00000143322 | ENSG00000186283 | ENSG00000116191";"28 | 36 | 36 | 36";"Protein FAM20B precursor. | null | torsin family 3	-0.064892	0.0610423	0.0414283		7p_33394552_RP11-89N17_622	-0.0138353	-0.101823	0.0723082
G004204	G004204;RP11-345I18;"ENSG00000057252 | ENSG00000143322 | ENSG00000201619";"36 | 36 | 36";"Sterol O-acyltransferase 1 (EC 2.3.1.26) (Cholesterol acyltransferase 1) (Acyl coenzyme A:cholesterol acyltransferase 1) (ACAT-1). | null | null";"6646 | null | null";"SOAT1 | Q5W0C5_HUMAN | null";	-0.400166	-0.203069	-0.231842		7p_34789318_RP11-41A3_623	-0.158525	-0.0858483	0.0427858
G005890	G005890;RP11-215I23;"ENSG00000057252 | ENSG00000162779";"36 | 36";"Sterol O-acyltransferase 1 (EC 2.3.1.26) (Cholesterol acyltransferase 1) (Acyl coenzyme A:cholesterol acyltransferase 1) (ACAT-1). | null";"6646 | 126859";"SOAT1 | NP_877498.2";	-0.126888	0.197231	0.0799167		7p_37088000_RP11-302L6_624	0.188997	-0.0856669	0.0143525
G007891	G007891;RP11-545A16;"ENSG00000189829 | ENSG00000116218 | ENSG00000162779 | ENSG00000200758 | ENSG00000162782";"36 | 28 | 36 | 36 | 28";"null | Podocin. | null | null | Tudor domain containing protein 5.";"null | 7827 | 126859 | null | 163589";"null | NPHS2 | NP_877498.2 | null | TDRD5";	0.156755	0.0755622	-0.0216549		7p_39148382_RP11-64I2_625	-0.076591	-0.046246	0.000496061
G007800	G007800;RP11-427G13;"ENSG00000162782";"28";"Tudor domain containing protein 5.";"163589";"TDRD5";	-0.047252	-0.0018767	0.0142674		7p22-p15_39293541_RP4-570D2_RALA	0.0456693	-0.0140344	-0.0194189
G000080	G000080;RP11-12M5;"ENSG00000169905 | ENSG00000143340";"36 | 36";"torsin A interacting protein 2 | null";"163590 | 148753";"NP_659471.1 | NP_775780.1";	-0.0863602	-0.251398	-0.13085		7p_40888710_RP4-612F12_626	0.0107276	-0.061995	0.0445685
G007880	G007880;RP11-533E19;"ENSG00000200461 | ENSG00000191011 | ENSG00000179385 | ENSG00000143337 | ENSG00000135837";"36 | 36 | 36 | 36 | 36";"null | null | null | lamina-associated polypeptide 1B | centrosome-associated protein 350";"null | null | null | 26092 | 9857";"null | null | Q9BSK9_HUMAN | NP_056417.2 | NP_055625.2";	-0.0094314	-0.257686	-0.0757984		7p_42830040_RP5-1032B10_627	0.0955115	0.0218066	-0.252426
G007532	G007532;RP11-52I18;"ENSG00000191011 | ENSG00000135837 | ENSG00000143337 | ENSG00000200461";"36 | 36 | 36 | 36";"null | centrosome-associated protein 350 | lamina-associated polypeptide 1B | null";"null | 9857 | 26092 | null";"null | NP_055625.2 | NP_056417.2 | null";	0.376675	0.0960726	-0.0696401		7p_43651201_RP5-1022I14_628	0.0204775	0.185574	-0.422422
G004344	G004344;RP11-502H18;"ENSG00000116260 | ENSG00000135837";"36 | 36";"quiescin Q6 isoform a | centrosome-associated protein 350";"5768 | 9857";"NP_002817.2 | NP_055625.2";	0.186298	-0.266225	-0.00840321		7p_44606473_RP4-647J21_629	0.135897	-0.0782546	-0.251018
G007134	G007134;RP5-1180C10;"ENSG00000135847 | ENSG00000121454";"36 | 28";"acyl-Coenzyme A binding domain containing 6 | LIM/homeobox protein Lhx4.";"84320 | 89884";"ACBD6 | LHX4";	0.00727095	-0.0671181	0.00802145		7p_45501884_RP11-132L11_630	-0.0885509	-0.0494898	0.0206294
G007744	G007744;RP11-254N18;"ENSG00000198696 | ENSG00000135847";"36 | 36";"VDAC4 protein (Fragment). | acyl-Coenzyme A binding domain containing 6";"null | 84320";"VDAC4 | ACBD6";	0.129352	0.519846	0.19051		7p12_45566841_RP11-132L11_IGFBP3	0.00837875	-0.0450639	0.0345788
G006011	G006011;RP11-522D2;"ENSG00000200124 | ENSG00000135847 | ENSG00000191586";"36 | 36 | 36";"null | acyl-Coenzyme A binding domain containing 6 | null";"null | 84320 | null";"null | ACBD6 | null";	0.066979	0.0623768	-0.0064299		7p_46233564_RP11-95J15_631	-0.114773	-0.00976986	0.0118995
G007852	G007852;RP11-471P6;"ENSG00000200568 | ENSG00000192379 | ENSG00000143324";"36 | 36 | 36";"null | null | xenotropic and polytropic retrovirus receptor";"null | null | 9213";"null | null | XPR1";	-0.106295	0.18538	0.172209		7p_48399833_RP4-815D20_632	-0.254219	-0.0545853	-0.243158
G007591	G007591;RP11-135G16;"ENSG00000143324 | ENSG00000135835";"36 | 36";"xenotropic and polytropic retrovirus receptor | Novel protein.";"9213 | null";"XPR1 | Q5VZ46_HUMAN";	-0.0868182	-0.400334	-0.135882		7p_49939302_RP11-95E2_633	-0.101231	0.0860073	-0.207519
G000081	G000081;RP11-46A10;"ENSG00000143324 | ENSG00000153029 | ENSG00000135823 | ENSG00000135835";"36 | 36 | 36 | 36";"xenotropic and polytropic retrovirus receptor | major histocompatibility complex	-0.136883	-0.186694	-0.0514032		7p_52163186_RP11-324M21_634	0.0177491	-0.0730092	-0.249138
G007704	G007704;RP11-309G3;"ENSG00000135823 | ENSG00000153029 | ENSG00000162783";"36 | 36 | 36";"Syntaxin-6. | major histocompatibility complex	-0.06716	-0.153277	-0.0397473		7p_54530676_RP5-1091E12_635	0.0925588	-0.0283127	-0.375072
G007914	G007914;RP11-540K16;;;;;;	0.0204	-0.0094956	0.0311757		7p12.1-12.3_54541478_RP5-1091E12 _EGFR	0.0670488	-0.107283	-0.41029
G005950	G005950;RP11-380B22;"ENSG00000179452";"36";"Gm140 (Fragment).";"null";"Q8TDK1_HUMAN";	0.197289	0.459841	0.174939		7p12.1-12.3_54719276_RP11-339F13_EGFR	0.111892	-0.0256905	-0.47029
G007522	G007522;RP11-94G15;"ENSG00000190462 | ENSG00000198216 | ENSG00000193427 | ENSG00000196031";"36 | 36 | 36 | 36";"null | Voltage-dependent R-type calcium channel alpha-1E subunit (Voltage- gated calcium channel alpha subunit Cav2.3) (Calcium channel	-0.28338	-0.103251	-0.00914309		7p12.3-p12.1_54737200_RP5-836H20_EGFR	0.0512898	-0.0367116	0.0625787
G007710	G007710;RP11-307G7;"ENSG00000198216";"36";"Voltage-dependent R-type calcium channel alpha-1E subunit (Voltage- gated calcium channel alpha subunit Cav2.3) (Calcium channel	-0.0139385	-0.188994	-0.086295		7p_55626218_RP4-725G10_636	0.124505	0.00338698	-0.12114
G007911	G007911;RP11-494J9;"ENSG00000198216";"36";"Voltage-dependent R-type calcium channel alpha-1E subunit (Voltage- gated calcium channel alpha subunit Cav2.3) (Calcium channel	0.436539	0.228881	0.0857471		7q_61328236_RP5-905H7_637	-0.0510648	-0.0688892	-0.0674134
G005333	G005333;RP4-677A15;"ENSG00000198216";"36";"Voltage-dependent R-type calcium channel alpha-1E subunit (Voltage- gated calcium channel alpha subunit Cav2.3) (Calcium channel	0.177493	-0.093781	0.00544361		7q_63732487_RP11-479O9_638	-0.114206	-0.0606144	-0.0905772
G007555	G007555;RP11-33M22;"ENSG00000198216 | ENSG00000193382 | ENSG00000192895";"36 | 36 | 36";"Voltage-dependent R-type calcium channel alpha-1E subunit (Voltage- gated calcium channel alpha subunit Cav2.3) (Calcium channel	0.124238	0.0991292	-0.0424232		7q_64937240_RP11-458F8_639	0.058986	-0.103439	-0.0434768
G007565	G007565;RP11-21M14;;;;;;	-0.179938	-0.148141	-0.159073		7q_65669233_RP4-736H5_640	0.104958	-0.0386806	-0.372402
G000082	G000082;RP11-538D16;;;;;;	-0.127447	-0.393447	-0.156141		7q_67253541_RP11-3P22_641	0.224707	-0.0142646	-0.279055
G008019	G008019;RP11-831N4;;;;;;	-0.353938	-0.128403	-0.0252324		7q_69689755_RP11-409J21_642	-0.0489507	-0.0187857	-0.260806
G007998	G007998;RP11-1104B10;;;;;;	-0.246012	-0.286927	-0.184817		7q_71146550_RP11-450O3_643	0.12249	-0.0190443	-0.560451
G007831	G007831;RP11-416K24;"ENSG00000199208 | ENSG00000195115 | ENSG00000198747";"36 | 36 | 36";"null | null | PREDICTED: similar to Eukaryotic translation initiation factor 1 (eIF1) (Protein translation factor SUI1 homolog) (Sui1iso1)";"null | null | 441916";"null | null | XP_497726.1";	0.021825	-0.276991	-0.121769		7q_73669021_RP11-107L23_644	0.0520826	-0.00901073	-0.277154
G005344	G005344;RP1-223H12;"ENSG00000135821 | ENSG00000121446";"36 | 36";"Glutamine synthetase (EC 6.3.1.2) (Glutamate--ammonia ligase) (GS). | regulator of G-protein signalling like 2";"2752 | 353299";"GLUL | RGSL2";	-0.28777	-0.264175	-0.173761		7q_75188278_RP11-467H10_645	-0.0330068	0.0407403	-0.470506
G007511	G007511;RP11-20H6;"ENSG00000135828 | ENSG00000121446";"36 | 36";"2-5A-dependent ribonuclease (EC 3.1.26.-) (2-5A-dependent RNase) (Ribonuclease L) (RNase L) (Ribonuclease 4). | regulator of G-protein signalling like 2";"6041 | 353299";"RNASEL | RGSL2";	-0.143327	-0.1869	-0.133623		7q11.23_75668797_RP4-562A11_PTPN12	0.0818266	-0.069484	-0.24982
G007757	G007757;RP11-317P15;"ENSG00000143333 | ENSG00000135824";"36 | 28";"Regulator of G-protein signaling 16 (RGS16) (Retinally abundant regulator of G-protein signaling) (RGS-R) (A28-RGS14P). | Regulator of G-protein signaling 8 (RGS8).";"6004 | 85397";"RGS16 | RGS8";	-0.0832764	-0.179466	-0.0489444		7q_76408436_RP11-538D15_646	0.0167622	-0.0155174	-0.214881
G000083	G000083;RP11-71D4;"ENSG00000135824 | ENSG00000135838";"28 | 36";"Regulator of G-protein signaling 8 (RGS8). | N-acetylneuraminate pyruvate lyase";"85397 | 80896";"RGS8 | NPL";	0.14515	-0.185376	-0.0902795		7q_77119607_RP5-1164F5_647	-0.0351489	0.0242078	0.0366714
G007751	G007751;RP11-249O6;"ENSG00000135829 | ENSG00000135838";"28 | 36";"ATP-dependent RNA helicase A (Nuclear DNA helicase II) (NDH II) (DEAH- box protein 9). | N-acetylneuraminate pyruvate lyase";"1660 | 80896";"DHX9 | NPL";	-0.128463	-0.100042	-0.125687		7q_79085441_RP5-1136A10_648	0.0289394	0.0797895	-0.0278811
G007139	G007139;RP5-1133A12;"ENSG00000135829 | ENSG00000157060";"28 | 36";"ATP-dependent RNA helicase A (Nuclear DNA helicase II) (NDH II) (DEAH- box protein 9). | null";"1660 | 81626";"DHX9 | NP_112195.1";	-0.281475	-0.125761	-0.136562		7q_80127409_RP11-575G1_649	-0.150789	-0.074041	-0.294847
G007939	G007939;RP11-505O17;"ENSG00000176855 | ENSG00000190239 | ENSG00000195883 | ENSG00000199837 | ENSG00000199274 | ENSG00000157060 | ENSG00000135862";"36 | 36 | 36 | 36 | 36 | 36 | 28";"null | null | null | null | null | null | Laminin gamma-1 chain precursor (Laminin B2 chain).";"null | null | null | null | null | 81626 | 3915";"null | null | null | null | null | NP_112195.1 | LAMC1";	0.0175865	-0.0206682	-0.0372727		7q_81919986_RP11-242J14_650	-0.0299935	-0.0236862	-0.0550836
G002442	G002442;RP11-181K3;"ENSG00000135862 | ENSG00000157064 | ENSG00000058085";"28 | 28 | 36";"Laminin gamma-1 chain precursor (Laminin B2 chain). | Nicotinamide mononucleotide adenylyltransferase 2 (EC 2.7.7.1) (NMN adenylyltransferase 2). | Laminin gamma-2 chain precursor (Laminin 5 gamma 2 subunit) (Kalinin/nicein/epiligrin 100 kDa subunit) (Laminin B2t chain) (Cell- scattering factor 140 kDa subuni…	-0.166104	-0.122785	-0.0264694		7q_83411546_RP11-533L22_651	0.0597521	-0.00382198	-0.101392
G005827	G005827;RP11-74N20;"ENSG00000181014 | ENSG00000157064 | ENSG00000116698";"28 | 28 | 36";"null | Nicotinamide mononucleotide adenylyltransferase 2 (EC 2.7.7.1) (NMN adenylyltransferase 2). | null";"null | 23057 | 9887";"null | NMNAT2 | Y0250_HUMAN";	0.0691223	0.367043	0.193133		7q_84068672_RP4-650P9_652	-0.00406006	0.00907093	-0.202478
G007897	G007897;RP11-691F12;"ENSG00000116701 | ENSG00000116698 | ENSG00000181014 | ENSG00000157064";"36 | 36 | 28 | 28";"Neutrophil cytosol factor 2 (NCF-2) (Neutrophil NADPH oxidase factor 2) (67 kDa neutrophil oxidase factor) (p67-phox) (NOXA2). | null | null | Nicotinamide mononucleotide adenylyltransferase 2 (EC 2.7.7.1) (NMN adenylyltransferase 2).";"4688 | 9887 | null | 23057";"NCF2 | Y0250_HUMAN |…	-0.26534	-0.185504	-0.191132		7q_85603685_RP11-212B1_653	-0.406876	-0.00313817	-0.448724
G003540	G003540;RP1-127C7;"ENSG00000116698 | ENSG00000143344 | ENSG00000116701 | ENSG00000162704 | ENSG00000173627";"36 | 28 | 36 | 36 | 36";"null | Ral guanine nucleotide dissociation stimulator-like 1 (RalGDS-like 1). | Neutrophil cytosol factor 2 (NCF-2) (Neutrophil NADPH oxidase factor 2) (67 kDa neutrophil oxidase factor) (p67-phox) (NOXA2). | Actin-related protein 2/3 complex subunit 5 (ARP2/3 comp…	0.255814	0.0099527	0.0973876		7q21.1_85603717_RP11-212B1_ABCB1	-0.0468651	0.0433194	-0.220418
G000084	G000084;RP11-293B7;"ENSG00000162704 | ENSG00000143344 | ENSG00000173627";"36 | 28 | 36";"Actin-related protein 2/3 complex subunit 5 (ARP2/3 complex 16 kDa subunit) (p16-ARC). | Ral guanine nucleotide dissociation stimulator-like 1 (RalGDS-like 1). | null";"10092 | 23179 | 403314";"ARPC5 | RGL1 | NP_982279.1";	-0.14326	0.0641743	0.0526335		7q21.1_85606067_RP11-212B1_PGY1	-0.103446	-0.0766623	-0.246445
G007777	G007777;RP11-444D13;"ENSG00000143344";"28";"Ral guanine nucleotide dissociation stimulator-like 1 (RalGDS-like 1).";"23179";"RGL1";	0.119685	-0.181101	-0.033866		7q21.1_85765455_Rp11-212B1_ABCB1	-0.016176	0.0162021	-0.301705
G006000	G006000;RP11-498P10;"ENSG00000198756 | ENSG00000143344";"36 | 28";"glycosyltransferase 25 domain containing 2 | Ral guanine nucleotide dissociation stimulator-like 1 (RalGDS-like 1).";"23127 | 23179";"GLT25D2 | RGL1";	0.00387631	-0.261201	-0.173876		7q_86494949_RP5-1078A23_654	-0.13603	0.061637	-0.230389
G007705	G007705;RP11-246C7;;;;;;	0.0414561	0.0582876	-0.0444223		7q_88018860_RP11-263N12_655	-0.07071	-0.0322291	-0.216209
G007731	G007731;RP11-267M18;;;;;;	0.332582	0.195272	-0.175013		7q_90697993_RP5-1099C19_656	0.0498492	-0.131115	-0.241413
G005951	G005951;RP11-382D12;"ENSG00000116667 | ENSG00000192055 | ENSG00000191292 | ENSG00000201236 | ENSG00000190293";"36 | 36 | 36 | 36 | 36";"Protein C1orf21 (Proliferation-inducing gene 13 protein 13). | null | null | null | null";"81563 | null | null | null | null";"CA021_HUMAN | null | null | null | null";	-0.131024	-0.184057	-0.204025		7q21-q22_90853553_RP5-850G1_CDK6	0.035121	-0.0448306	-0.401704
G007554	G007554;RP11-1N18;;;;;;	-0.00244579	-0.0588407	-0.0384584		7q_93012499_RP11-101N13_657	-0.113074	-0.0679704	-0.155676
G007903	G007903;RP11-634N24;;;;;;	-0.281238	-0.199902	-0.199063		7q_94898300_RP11-16L7_658	0.200941	-0.0661796	-0.0208512
G000166	G000166;RP4-768P8;"ENSG00000116667";"36";"Protein C1orf21 (Proliferation-inducing gene 13 protein 13).";"81563";"CA021_HUMAN";	0.44638	0.0155309	0.0441919		7q_96011402_RP11-380G21_659	-0.018584	-0.0129757	0.086102
G007519	G007519;RP11-2H10;"ENSG00000116667 | ENSG00000116406";"36 | 36";"Protein C1orf21 (Proliferation-inducing gene 13 protein 13). | Putative alpha-mannosidase C1orf22 (EC 3.2.1.-).";"81563 | 80267";"CA021_HUMAN | CA022_HUMAN";	-0.365086	-0.223037	-0.221098		7q_97402503_RP4-550A13_660	0.10214	-0.0251801	-0.164738
G006989	G006989;RP1-53A19;"ENSG00000116406 | ENSG00000135842";"36 | 36";"Putative alpha-mannosidase C1orf22 (EC 3.2.1.-). | Niban protein.";"80267 | 116496";"CA022_HUMAN | NIBA_HUMAN";	-0.114802	0.0229669	0.0660052		7q_98065266_RP4-604G5_661	0.21782	-0.0586608	-0.339228
G007991	G007991;RP11-1021M9;;;;;;	-0.150244	-0.218864	-0.184269		7q_98621877_RP11-44M6_662	-0.0217284	-0.0170603	-0.0874975
G007863	G007863;RP11-592D9;;;;;;	0.293199	0.246024	0.0617194		7q_99924044_RP11-333G13_663	0.344548	-0.092216	0.0462206
G007970	G007970;RP11-794J3;;;;;;	0.173315	-0.031704	-0.140463		7q22.1_100710613_RP11-577H5_CAPRI	0.456537	-0.024744	-0.57257
G005343	G005343;RP4-635A23;"ENSG00000193833 | ENSG00000194819 | ENSG00000201421 | ENSG00000178092 | ENSG00000200219 | ENSG00000116668 | ENSG00000116679 | ENSG00000195582";"36 | 36 | 36 | 28 | 36 | 36 | 36 | 36";"null | null | null | null | null | null | influenza virus NS1A binding protein isoform a | null";"null | null | null | null | null | 54823 | 10625 | null";"null | null | null | null | null | NP_0…	-0.280166	-0.258638	-0.212292		7q22.1_101048351_RP11-645N11_P37NB; MGC3	0.154779	-0.0387579	-0.354979
G007632	G007632;RP11-109N12;;;;;;	-0.422222	-0.285139	-0.17696		7q22.1_101210913_RP11-401L13_MGC3195	0.0159209	-0.0383706	-0.17166
G007983	G007983;RP11-816G21;;;;;;	0.210556	0.447028	0.15571		7q22.1_101645559_RP11-114K13_NA	0.191976	-0.0771202	-0.380708
G008035	G008035;RP11-907D20;;;;;;	0.107102	-0.150155	-0.0523154		7q_101646243_RP4-672O11_664	0.0448501	-0.0106794	-0.0799528
G007928	G007928;RP11-720P19;"ENSG00000143341";"36";"hemicentin 1";"83872";"NP_114141.1";	-0.0893388	-0.335075	-0.255907		7q22.1_101918366_RP11-418B19_RELN	-0.0152524	-0.0380166	-0.448273
G007633	G007633;RP11-203K8;"ENSG00000143341";"36";"hemicentin 1";"83872";"NP_114141.1";	-0.331245	-0.501298	-0.247606		7q22.1_102274247_RP11-451J3_ORC5L	-0.0822267	-0.0105127	-0.384887
G007971	G007971;RP11-753D10;;;;;;	-0.196932	0.0905132	0.0241225		7q22.1_102660933_RP11-148A10_NA	-0.0831575	0.0265485	-0.382138
G007660	G007660;RP11-164P5;;;;;;	-0.367767	0.273026	0.0311967		7q22.1_102779074_RP11-612L3_NA	0.237389	-0.0996104	-0.412161
G007837	G007837;RP11-467M18;;;;;;	0.127202	-0.124389	-0.0808324		7q22.1_102906394_RP11-203P23_NA	0.0258545	-0.0619899	-0.381498
G008025	G008025;RP11-1023K22;;;;;;	-0.516835	-0.117841	-0.0500648		7q22.1_102970842_RP11-325F22_MLL5	0.118821	0.0498636	-0.485166
G005916	G005916;RP11-295K2;"ENSG00000116703 | ENSG00000157181 | ENSG00000192411 | ENSG00000198775 | ENSG00000199811 | ENSG00000047410";"36 | 36 | 36 | 28 | 36 | 28";"Phosducin (PHD) (33 kDa phototransducing protein) (MEKA protein). | odorant response abnormal 4 | null | Oculomedin (Trabecular meshwork inducible stretch response protein) (TISR). | null | Nucleoprotein TPR.";"5132 | 54953 | null | 10896 | …	-0.142546	-0.0018194	0.000905157		7q22.1_103476089_RP11-708P17_FLJ20485	0.101726	0.0169221	-0.344623
G007581	G007581;RP11-186D24;;;;;;	0.219887	0.430415	0.197925		7q22.1_103653742_RP11-251G23_KIAA1218;FL	0.186954	-0.0406398	-0.451126
G007080	G007080;RP4-590K14;;;;;;	0.222597	0.347112	0.178097		7q_104318694_RP11-22N19_665	0.0224069	0.00560136	-0.248566
G000167	G000167;RP5-936P19;"ENSG00000116711";"36";"Cytosolic phospholipase A2 (cPLA2) (Phospholipase A2 group IVA) [Includes: Phospholipase A2 (EC 3.1.1.4) (Phosphatidylcholine 2- acylhydrolase); Lysophospholipase (EC 3.1.1.5)].";"5321";"PLA2G4A";	0.215404	0.465899	0.0773998		7q22.1_104318694_RP11-22N19_PBEF	-0.0236464	0.0131032	-0.279263
G007101	G007101;RP4-799N4;"ENSG00000116711";"36";"Cytosolic phospholipase A2 (cPLA2) (Phospholipase A2 group IVA) [Includes: Phospholipase A2 (EC 3.1.1.4) (Phosphatidylcholine 2- acylhydrolase); Lysophospholipase (EC 3.1.1.5)].";"5321";"PLA2G4A";	-0.170512	0.24454	-0.000120312		7q22.2_104525265_RP11-17I10_NA	-0.0805236	-0.0247416	-0.579422
G005308	G005308;RP4-661G12;"ENSG00000116711";"36";"Cytosolic phospholipase A2 (cPLA2) (Phospholipase A2 group IVA) [Includes: Phospholipase A2 (EC 3.1.1.4) (Phosphatidylcholine 2- acylhydrolase); Lysophospholipase (EC 3.1.1.5)].";"5321";"PLA2G4A";	0.245161	0.565777	0.0864941		7q22.2_105080900_RP11-258L19_NA	0.145196	0.0876013	-0.275601
G007867	G007867;RP11-630E21;;;;;;	-0.0573337	0.0334785	-0.0101718		7q_106699131_RP11-5N18_666	0.116198	-0.0723996	-0.251596
G007639	G007639;RP11-197C12;;;;;;	-0.292662	-0.407314	-0.307093		7q22.2_106932702_RP11-206A4_NA	-0.110952	0.0263217	-0.442444
G000085	G000085;RP11-108M21;;;;;;	-0.23173	-0.252989	-0.223138		7q22.2_106937677_RP11-590O19_NA	0.0017867	0.0479608	-0.359634
G007795	G007795;RP11-431K17;;;;;;	0.0877768	-0.111406	0.0415049		7q22.3_107485399_RP11-573B16_NA	0.0589148	-0.078854	-0.0529195
G007827	G007827;RP11-445P19;;;;;;	-0.0654144	0.159213	0.0824314		7q22.3_107581305_RP11-238I13_NA	0.121202	0.140813	-0.245976
G005955	G005955;RP11-393M18;"ENSG00000185451";"36";"null";"null";"null";	-0.110086	0.0997166	-0.0481151		7q22.3_107735515_RP11-10E6_NA	-0.0461814	-0.0495816	0.13243
G007089	G007089;RP5-925F19;;;;;;	0.180538	0.402321	0.123627		7q22.3_107886814_RP11-718D16_NA	0.00490982	0.0472295	-0.325433
G007856	G007856;RP11-478P15;;;;;;	0.202486	-0.129153	-0.0922361		7q22.3_108166616_RP11-570H18_NA	-0.0950799	0.0352951	-0.310446
G007788	G007788;RP11-414H16;;;;;;	-0.0390534	-0.00493295	0.123142		7q22.3_108597952_RP11-765N2_NA	0.101726	-0.00961085	-0.275344
G005855	G005855;RP11-134C1;"ENSG00000201116 | ENSG00000192019";"36 | 36";"null | null";"null | null";"null | null";	0.298232	0.0371101	0.0301405		7q_108702608_RP11-358A10_667	-0.043869	-0.0139268	-0.373224
G007577	G007577;RP11-201A3;;;;;;	-0.389823	-0.544697	-0.23302		7q22.3_108702608_RP11-358A10_NA	-0.0196673	0.00322759	-0.33235
G007853	G007853;RP11-405P11;;;;;;	-0.239945	-0.16486	-0.118631		7q22.3_108864569_RP11-312H11_NA	0.00815526	-0.0350216	-0.383465
G007924	G007924;RP11-681N21;;;;;;	-0.406516	-0.060879	-0.0381545		7q22.3_109061450_RP11-520M18_NA	0.026887	-0.0461942	-0.364997
G005961	G005961;RP11-408K17;;;;;;	-0.15506	0.104492	-0.179009		7q22.3_109178631_RP11-452K21_NA	0.00113823	-0.0693041	-0.556068
G007691	G007691;RP11-316I3;;;;;;	-0.342219	-0.0441915	-0.093386		7q22.3_109669736_RP11-189E18_NA	-0.00965976	0.0708391	-0.178226
G005785	G005785;RP11-10L1;;;;;;	0.167822	0.0200374	0.0385997		7q31.1_110334637_RP11-95C23_NA	-0.0777501	-0.0384903	-0.448383
G007819	G007819;RP11-373J16;;;;;;	-0.00113884	-0.0684836	0.0219779		7q31.1_110976018_RP11-328M22_NA	-0.11698	-0.05762	-0.246343
G000086	G000086;RP11-336D15;;;;;;	-0.200241	-0.074094	-0.117333		7q_110976018_RP11-328M22_668	0.0648902	-0.0562315	-0.494269
G007842	G007842;RP11-420O24;;;;;;	-0.0704868	0.138762	0.0967235		7q31.1_111192599_RP11-736E3_GPR85	0.0524083	-0.0246705	-0.373622
G007824	G007824;RP11-417K10;;;;;;	-0.0977177	-0.0772166	-0.139648		7q31.1_111403548_RP11-703P11_NA	0.0584365	-0.0544872	-0.463653
G006016	G006016;RP11-530J24;;;;;;	-0.0384819	-0.0515332	-0.100623		7q31.1_111571985_RP11-786A20_NA	0.0198877	0.0121158	-0.330235
G007947	G007947;RP11-487O23;;;;;;	-0.0665065	-0.0825154	-0.0869488		7q31.1_111830885_RP11-473L7_PPP1R3A	0.112282	-0.0236689	-0.326335
G007628	G007628;RP11-110P20;"ENSG00000198234";"36";"null";"null";"null";	0.29801	0.206109	-0.0293794		7q31.1_112017042_RP11-262F18_PPP1R3A	0.0714832	-0.0119939	-0.383098
G005958	G005958;RP11-398M15;;;;;;	-0.244444	-0.205806	-0.13377		7q31.1_112065882_RP11-150B23_NA	0.191309	-0.0664309	-0.240665
G007768	G007768;RP11-445J9;;;;;;	0.279947	0.574404	0.214104		7q31.1_112227319_RP11-95L23_NA	-0.103958	0.0574719	-0.475025
G007654	G007654;RP11-113I24;;;;;;	0.00292706	0.392302	0.102645		7q31.1_112401943_RP11-95P9_FOXP2	0.180017	0.00727285	-0.218246
G000087	G000087;RP11-445K1;"ENSG00000162670";"36";"family with sequence similarity 5	0.0540363	-0.307956	-0.223666		7q31.1_112714553_RP11-563O5_FOXP2	-0.00739475	-0.0366636	-0.144298
G007938	G007938;RP11-545P21;"ENSG00000162670";"36";"family with sequence similarity 5	-0.055805	-0.0746959	-0.105094		7q_112714553_RP11-563O5_669	-0.247059	-0.000450658	-0.489258
G006023	G006023;RP11-547I7;"ENSG00000162670";"36";"family with sequence similarity 5	-0.496893	-0.288255	-0.271939		7q31.1_113027223_RP11-78C11_HIC	-0.0531886	-0.000271458	-0.357324
G007621	G007621;RP11-161I10;;;;;;	0.078976	-0.144322	-0.127879		7q31.1_113229051_RP5-892H11_NA	-0.124479	-0.0299013	-0.287245
G000088	G000088;RP11-463J7;;;;;;	0.139431	-0.171631	-0.0990073		7q31.2_113495516_RP11-222O23_NA	0.340711	-0.0205666	-0.378491
G001573	G001573;RP11-3B17;;;;;;	-0.0155527	0.461017	0.044108		7q31.2_113664170_RP11-45K3_NA	-0.0417663	-0.0041194	-0.3508
G007873	G007873;RP11-544G4;;;;;;	-0.21845	-0.192295	-0.157518		7q31.2_113792000_RP11-458K10_NA	-0.211717	0.0416893	-0.357437
G007607	G007607;RP11-184F4;"ENSG00000191636 | ENSG00000201219";"36 | 36";"null | null";"null | null";"null | null";	-0.149286	-0.227518	-0.169702		7q31.2_113932751_RP11-22K23_TFEC	-0.0676322	-0.149073	-0.413506
G007699	G007699;RP11-309H21;;;;;;	-0.123699	-0.013021	0.0723989		7q31.2_114080502_RP11-733D19_TFEC	0.0445309	0.0430118	-0.206902
G007665	G007665;RP11-189O8;;;;;;	-0.546478	0.0456454	-0.091014		7q31.2_114231375_RP11-667F14_TES	0.0460163	-0.055613	-0.363178
G007475	G007475;RP11-95B22;;;;;;	-0.832677	-0.735889	-0.557324		7q_114434578_RP11-354H2_670	-0.0197517	-0.0689309	-0.250187
G005393	G005393;RP11-191J5;;;;;;	-0.37548	1.78332	0.136778		7q31_114913832_976Q10 _MET	0.123502	0.150304	-0.195361
G007500	G007500;RP11-6E3;;;;;;	0.0853469	-0.0281821	0.246843		7q31_114913832_1074H20_MET	0.118428	-0.0199991	-0.202543
G007886	G007886;RP11-541F9;;;;;;	0.457407	0.0318644	-0.00295503		7q_115006240_RP11-374M7_671	0.124643	-0.0745969	-0.526737
G007808	G007808;RP11-366K17;;;;;;	0.171757	0.0271682	-0.0611484		7q31.2_115056443_RP11-374M7_ST7	-0.12381	0.091875	-0.308955
G007936	G007936;RP11-523M19;;;;;;	0.15249	0.503678	0.1942		7q31_115342380_RP5-866N18_ST7	0.0761896	-0.0789741	-0.403519
G000089	G000089;RP11-440G22;;;;;;	-0.150751	0.11676	-0.0624931		7q_118394553_RP11-376O14_672	-0.190467	-0.0836999	-0.138042
G000090	G000090;RP11-142L4;;;;;;	-0.186958	0.292918	0.145815		7q_120005370_RP11-384A20_673	0.0102909	-0.0403136	-0.213129
G007625	G007625;RP11-198A7;"ENSG00000150681";"28";"Regulator of G-protein signaling 18 (RGS18).";"64407";"RGS18";	-0.0920658	-0.0915027	-0.0947329		7q_122283362_RP5-902E20_674	-0.15004	0.0595434	-0.268334
G007860	G007860;RP11-513B7;;;;;;	-0.118619	0.00397075	0.00953682		7q_123367938_RP11-420H19_675	-0.0547208	-0.046773	-0.0944989
G005965	G005965;RP11-417A21;;;;;;	0.082402	0.0539543	-0.0114835		7q_125798376_RP11-224A1_676	-0.0860152	-0.0563474	-0.439374
G007090	G007090;RP5-1011O1;"ENSG00000090104";"36";"Regulator of G-protein signaling 1 (RGS1) (Early response protein 1R20) (B-cell activation protein BL34).";"5996";"RGS1";	0.283432	0.991326	0.493726		7q_127100279_RP11-128A6_677	0.04347	-0.118066	-0.302584
G007743	G007743;RP11-258M18;"ENSG00000127074";"28";"Regulator of G-protein signaling 13 (RGS13).";"6003";"RGS13";	0.428447	0.134093	0.205177		7q_127910488_RP11-437L1_678	0.0446228	0.0242966	-0.293726
G005834	G005834;RP11-92K2;"ENSG00000198708 | ENSG00000127074";"36 | 28";"PREDICTED: similar to bA92K2.2 (similar to ubiquitin) | Regulator of G-protein signaling 13 (RGS13).";"388720 | 6003";"XP_371330.2 | RGS13";	-0.149777	-0.2116	-0.227696		7q_129824687_RP11-193I17_679	0.0598511	-0.0670277	-0.439037
G007019	G007019;RP3-419C19;"ENSG00000191173 | ENSG00000116741 | ENSG00000202038";"36 | 28 | 36";"null | Regulator of G-protein signaling 2 (RGS2) (G0/G1 switch regulatory protein 8). | null";"null | 5997 | null";"null | RGS2 | null";	-0.126066	-0.120399	-0.129711		7q_133376586_RP11-371N6_680	0.0195183	-0.075206	-0.195487
G007600	G007600;RP11-139E24;"ENSG00000202038 | ENSG00000185116 | ENSG00000116750 | ENSG00000191173";"36 | 36 | 36 | 36";"null | null | Ubiquitin carboxyl-terminal hydrolase isozyme L5 (EC 3.4.19.12) (UCH- L5) (Ubiquitin thiolesterase L5) (Ubiquitin C-terminal hydrolase UCH37). | null";"null | null | 51377 | null";"null | null | UCHL5 | null";	0.0976845	0.567098	0.136011		7q_135298270_RP11-102G17_681	-0.125309	0.0338256	-0.254079
G003703	G003703;RP11-101E13;"ENSG00000023572 | ENSG00000116747 | ENSG00000185116 | ENSG00000116750";"36 | 36 | 36 | 36";"Glutaredoxin-2	0.264725	-0.0714036	-0.0909871		7q_136609833_RP11-269N18_682	0.157931	-0.0566243	-0.274094
G003158	G003158;RP11-239J11;"ENSG00000134371";"36";"parafibromin";"79577";"NP_078805.3";	-0.144649	-0.13121	-0.0337042		7q_137810473_RP5-886O8_683	0.0139427	-0.0107269	-0.388608
G007799	G007799;RP11-452J13;;;;;;	-0.086277	-0.16403	-0.148853		7q_139440231_RP11-237G17_684	-0.0249934	0.0812329	-0.457735
G005814	G005814;RP11-57K16;;;;;;	0.262775	0.146187	-0.020251		7q_140930530_RP11-282G13_685	0.149259	-0.0371437	-0.378178
G007529	G007529;RP11-6I13;;;;;;	-0.0825094	-0.159918	-0.0286891		7q34-q35_141206054_RP11-556I13_CASP2;CLC	0.171093	-0.0515853	-0.379107
G007507	G007507;RP11-98G13;"ENSG00000197328";"36";"null";"null";"null";	0.0511888	0.114378	-0.0224847		7q35_141861818_RP4-669B10 _OR2F1	0.210525	-0.0334404	-0.323699
G007514	G007514;RP11-21J7;"ENSG00000194267 | ENSG00000193460 | ENSG00000198254";"36 | 36 | 36";"null | null | null";"null | null | null";"null | null | null";	-0.0449045	-0.313351	-0.117655		7q35_141989173_RP11-703N5_NA	-0.480691	-0.129756	-0.502545
G005986	G005986;RP11-467I21;"ENSG00000198254 | ENSG00000197924";"36 | 36";"null | null";"null | null";"null | null";	-0.0726257	-0.0653651	-0.0411884		7q35_142221958_RP11-464H1_NA	-0.223875	-0.225255	-0.47233
G007767	G007767;RP11-358A9;"ENSG00000198254 | ENSG00000197924";"36 | 36";"null | null";"null | null";"null | null";	0.0534695	0.6367	0.156179		7q35_142468079_RP4-721B17_TPK1	-0.0636727	-0.066299	-0.158455
G007560	G007560;RP11-97K3;;;;;;	-0.307369	-0.292126	-0.19682		7q_142468079_RP4-721B17_686	0.101726	-0.0433551	-0.212465
G000168	G000168;RP1-61P15;;;;;;	0.181025	0.382049	0.171725		7q35_142759116_RP11-374N8_TPK1	-0.122423	-0.0115928	-0.459917
G007603	G007603;RP11-166A4;;;;;;	0.217325	-0.10723	0.0336829		7q35_142849234_RP11-49G5_NA	-0.150343	0.00321746	-0.0988953
G005988	G005988;RP11-476H20;;;;;;	0.26281	-0.109727	0.0170434		7q35_143014652_RP5-1159C10 _NA	0.0248371	-0.0667732	-0.0232289
G007798	G007798;RP11-466M12;"ENSG00000191946";"36";"null";"null";"null";	0.063797	0.392502	0.173488		7q35_143168483_RP5-870F17_NA	0.101726	-0.0653073	-0.140703
G007739	G007739;RP11-268N1;;;;;;	-0.135439	-0.0771109	0.0537126		7q35_143399544_RP11-252P1_NA	0.0122447	-0.0452117	-0.342698
G005994	G005994;RP11-489C13;;;;;;	0.123716	-0.00777051	-0.0185681		7q35_143455194_RP11-111J8_NA	-0.0291451	0.046807	-0.345122
G007483	G007483;RP11-25C18;;;;;;	0.0637136	-0.276838	-0.0729638		7q_143542777_RP5-819O4_687	0.259674	-0.0658585	-0.145589
G003159	G003159;RP11-435N12;;;;;;	-0.0432437	-0.0746434	-0.105086		7q35_143666870_RP11-697B15_NA	0.101726	-0.0910773	-0.323873
G007890	G007890;RP11-549G1;;;;;;	-0.15686	-0.0725774	-0.0522961		7q35_143801156_RP11-272P13_NA	-0.0522622	0.0653438	-0.282899
G005875	G005875;RP11-173E24;;;;;;	-0.0503267	0.420749	0.0962044		7q35_143920298_RP11-13M3_NA	0.124047	-0.0585353	-0.350622
G007729	G007729;RP11-331P7;;;;;;	-0.0926637	0.000557575	-0.155264		7q35_144074442_RP11-334C6_NA	1.16215	0.105411	-0.0629893
G007509	G007509;RP11-29E9;;;;;;	0.390966	0.254551	0.0534285		7q35_144269851_RP4-630F1_NA	0.0979709	-0.0732067	0.0297236
G005949	G005949;RP11-379L12;;;;;;	0.0877569	0.284631	0.114345		7q35_144414950_RP5-968I16_NA	0.0733957	0.0134024	-0.00771335
G008026	G008026;RP11-1023K23;;;;;;	-0.528753	-0.0771146	0.129754		7q35_144791866_RP11-702N14_NA	-0.0937447	-0.0798987	-0.457036
G007962	G007962;RP11-768E16;;;;;;	0.142694	-0.0415455	0.0681852		7q35_144849147_RP11-555P19_NA	0.0351344	-0.00615745	-0.366954
G007845	G007845;RP11-476B1;;;;;;	0.180881	0.332012	0.237828		7q35_145053401_RP11-641E23_CNTNAP2	0.257503	-0.0440687	0.0297236
G005818	G005818;RP11-58O13;"ENSG00000162687";"36";"potassium channel	0.00293764	-0.0733909	-0.104225		7q35-36_145169436_RP11-643A21_CNTNAP2	0.226254	-0.0443426	-0.433435
G003160	G003160;RP11-552K17;"ENSG00000162687";"36";"potassium channel	0.0497114	-0.208869	-0.0213504		7q36.1_145322120_RP11-291N9_CNTNAP2	0.132277	-0.0412096	-0.308018
G007501	G007501;RP11-27F3;"ENSG00000162687";"36";"potassium channel	0.0709397	0.112427	-0.0280672		7q_145403209_RP4-811H12_688	0.0445391	-0.0844541	-0.314611
G007779	G007779;RP11-356F4;"ENSG00000162687";"36";"potassium channel	0.00335995	0.188365	0.0395713		7q36.1_145565224_RP4-777G9_CNTNAP2	0.101726	0.101047	-0.331193
G005350	G005350;RP1-177P10;"ENSG00000000971";"28";"Complement factor H precursor (H factor 1).";"3075";"CFH";	0.0187817	-0.0232726	-0.0841279		7q36.1_145699978_RP11-302C22_CNTNAP2	0.27796	0.0907364	-0.489839
G007892	G007892;RP11-614H22;;;;;;	0.375124	0.0687725	-0.0343168		7q36.1_145933504_RP4-676L20_NA	0.212381	-0.0728862	-0.256018
G007651	G007651;RP11-109P13;"ENSG00000080910 | ENSG00000134389 | ENSG00000134391 | ENSG00000134365";"36 | 28 | 36 | 28";"Complement factor H-related protein 1 precursor (FHR-1) (H factor-like protein 1) (H-factor-like 1) (H36). | Complement factor H-related protein 5 precursor (FHR-5). | Complement factor H-related protein 2 precursor (FHR-2) (H factor-like protein 2) (H factor-like 3) (DDESK59). | Compl…	0.123706	-0.149219	-0.105525		7q36.1_146158607_RP11-519M4_CNTNAP2	0.0984124	0.02314	-0.485194
G007043	G007043;RP4-608O15;"ENSG00000134391 | ENSG00000134389 | ENSG00000134365";"36 | 28 | 28";"Complement factor H-related protein 2 precursor (FHR-2) (H factor-like protein 2) (H factor-like 3) (DDESK59). | Complement factor H-related protein 5 precursor (FHR-5). | Complement factor H-related protein 4 precursor (FHR-4).";"3080 | 81494 | 10877";"CFHL2 | CFHL5 | CFHL4";	-0.10447	-0.149752	-0.06471		7q36.1_146304983_RP11-163I18_CNTNAP2	0.322463	-0.112939	-0.484568
G005801	G005801;RP11-32D17;"ENSG00000066279 | ENSG00000134389 | ENSG00000143278";"36 | 28 | 36";"Abnormal spindle-like microcephaly-associated protein (Abnormal spindle protein homolog) (Asp homolog). | Complement factor H-related protein 5 precursor (FHR-5). | Coagulation factor XIII B chain precursor (Protein-glutamine gamma- glutamyltransferase B chain) (Transglutaminase B chain) (Fibrin stabilizing f…	0.0911949	0.0394556	0.0910077		7q_146521635_RP5-1136G13_689	0.0215664	0.0830898	-0.28224
G007836	G007836;RP11-469L3;"ENSG00000066279 | ENSG00000177888";"36 | 36";"Abnormal spindle-like microcephaly-associated protein (Abnormal spindle protein homolog) (Asp homolog). | zinc finger and BTB domain containing 41";"259266 | 360023";"ASPM | NP_919290.2";	-0.0790531	-0.0820902	0.00627158		7q36.1_146521635_RP5-1136G13_LOC202865;	0.0784052	0.0061724	-0.199419
G007674	G007674;RP11-332F5;"ENSG00000177888";"36";"zinc finger and BTB domain containing 41";"360023";"NP_919290.2";	-0.113139	0.0136719	0.0493297		7q36.1_146789094_RP11-731B4_EZH2	0.144212	-0.0765316	-0.51355
G007735	G007735;RP11-332L8;"ENSG00000134376";"28";"Crumbs protein homolog 1 precursor.";"23418";"CRB1";	-0.0605229	-0.0502592	-0.123934		7q36.1_146925085_RP11-24N19_ERP70	0.249643	-0.0295902	-0.361315
G003161	G003161;RP11-75C23;"ENSG00000162701 | ENSG00000134376";"36 | 28";"null | Crumbs protein homolog 1 precursor.";"163486 | 23418";"NP_061922.1 | CRB1";	0.342631	0.128116	-0.0614966		7q36.1_147078299_RP4-800G7_DKFZp762P2111	0.413832	-0.0903523	-0.280721
G007496	G007496;RP11-53I24;"ENSG00000162701 | ENSG00000134376";"36 | 28";"null | Crumbs protein homolog 1 precursor.";"163486 | 23418";"NP_061922.1 | CRB1";	-0.0138721	-0.254436	-0.227074		7q_147078299_RP4-800G7_690	0.30434	-0.0324546	-0.298558
G005972	G005972;RP11-448G4;"ENSG00000202253 | ENSG00000194376 | ENSG00000162701 | ENSG00000177858";"36 | 36 | 36 | 28";"null | null | null | null";"null | null | 163486 | null";"null | null | NP_061922.1 | null";	0.402385	0.190433	0.111999		7q36.1_147364686_RP11-143I21_KIAA1285	0.537805	-0.0601294	-0.279035
G007756	G007756;RP11-255O17;"ENSG00000143355";"36";"LIM/homeobox protein Lhx9.";"56956";"LHX9";	-0.102629	0.269789	0.0891425		7q36.1_147438374_RP5-943F2_FLJ12700	0.0856051	-0.0532599	-0.424423
G007604	G007604;RP11-141E20;;;;;;	0.267205	0.272518	0.0397889		7q36.1_147688436_RP4-751H13_LOC168544; K	0.101726	-0.0628177	-0.302309
G007784	G007784;RP11-401A10;"ENSG00000151414";"28";"Serine/threonine-protein kinase Nek7 (EC 2.7.1.37) (NimA-related protein kinase 7).";"140609";"NEK7";	0.250927	0.0990056	-0.07935		7q36.1_147829474_RP11-728K20_NA	0.165667	-0.03092	-0.694308
G005856	G005856;RP11-135A15;"ENSG00000151414";"28";"Serine/threonine-protein kinase Nek7 (EC 2.7.1.37) (NimA-related protein kinase 7).";"140609";"NEK7";	0.330892	0.148852	0.0710585		7q36.1_147976292_RP11-545G3_NA	0.0499487	-0.0435522	-0.623379
G003162	G003162;RP11-404H1;;;;;;	0.05084	0.432546	0.0816342		7q36.1_148323652_RP11-511P7_NA	0.116376	0.0949189	-0.490795
G007907	G007907;RP11-553K8;"ENSG00000081237 | ENSG00000151418";"28 | 36";"Leukocyte common antigen precursor (EC 3.1.3.48) (L-CA) (CD45 antigen) (T200). | Vacuolar ATP synthase subunit G 3 (EC 3.6.3.14) (V-ATPase G subunit 3) (Vacuolar proton pump G subunit 3) (V-ATPase 13 kDa subunit 3).";"5788 | 127124";"PTPRC | ATP6V1G3";	-0.0588748	-0.267505	0.0271663		7q36.1_148462775_RP11-632K21_HIMAP4; FLJ	0.164301	-0.045786	-0.458814
G007137	G007137;RP5-1182H6;"ENSG00000081237";"28";"Leukocyte common antigen precursor (EC 3.1.3.48) (L-CA) (CD45 antigen) (T200).";"5788";"PTPRC";	0.655072	0.358175	0.18589		7q_148785459_RP4-548K24_691	0.246154	-0.0757288	-0.296569
G007508	G007508;RP11-31E23;"ENSG00000192861 | ENSG00000198977 | ENSG00000199033 | ENSG00000191784";"36 | 36 | 36 | 36";"null | null | null | null";"null | null | null | null";"null | null | null | null";	0.0156825	-0.13159	-0.128549		7q36.1_148926814_RP11-148K1_CDK5; FASTK;	0.246227	-0.018373	-0.141364
G005789	G005789;RP11-16L9;"ENSG00000177287";"28";"null";"null";"null";	0.155442	-0.024666	-0.0822253		7q_149149219_RP4-548D19_692	0.156225	-0.0346525	-0.294066
G007841	G007841;RP11-382E9;;;;;;	-0.13552	-0.0974012	0.012257		7q36.1_149184918_RP5-1070G24_SMARCD3; LO	0.312553	-0.0142441	-0.351085
G007599	G007599;RP11-109H10;;;;;;	0.177156	0.324295	0.0788152		7q36.1_149464416_RP4-563H24_PRKAG2	0.101726	-0.055038	-0.367605
G007597	G007597;RP11-104D3;"ENSG00000174412";"28";"null";"null";"null";	0.294524	-0.129376	-0.0370611		7q36.1_149754872_RP11-796I2_LOC168391	0.176468	-0.0116662	-0.526323
G007916	G007916;RP11-543G21;"ENSG00000195236";"36";"null";"null";"null";	0.4317	0.149122	-0.0199273		7q36.1_149953080_RP5-981O7_LOC168391; ML	-0.0919522	-0.0217399	-0.134091
G003163	G003163;RP11-152M20;"ENSG00000195236";"36";"null";"null";"null";	0.0690538	0.391644	0.161246		7q36.2_150183154_RP11-208G20_NA	-0.220976	-0.0576867	-0.30306
G007541	G007541;RP11-2L13;;;;;;	-0.163413	-0.139342	-0.21468		7q36.2_150705403_RP11-312C1_ARP3BETA	0.0756141	-0.0209088	-0.157064
G007868	G007868;RP11-567B20;"ENSG00000200139 | ENSG00000194767";"36 | 36";"null | null";"null | null";"null | null";	0.387312	-0.0120277	0.00540716		7q36.2_150845353_RP5-876K2_NA	0.101726	0.0754588	-0.267054
G007585	G007585;RP11-175C15;"ENSG00000195539 | ENSG00000202491";"36 | 36";"null | null";"null | null";"null | null";	-0.0408049	-0.379089	-0.138304		7q36.2_151064110_RP11-958M14_NA	0.0934014	-0.0430014	-0.435362
G003915	G003915;RP11-47A17;"ENSG00000195539 | ENSG00000202491 | ENSG00000190459 | ENSG00000189676 | ENSG00000202329 | ENSG00000116833";"36 | 36 | 36 | 36 | 36 | 36";"null | null | null | null | null | Orphan nuclear receptor NR5A2 (Alpha-1-fetoprotein transcription factor) (Hepatocytic transcription factor) (B1-binding factor) (hB1F) (CYP7A promoter binding factor).";"null | null | null | null | null | 2…	-0.066992	-0.169269	-0.0926067		7q36.2_151192429_RP11-774B15_NA	0.2207	0.0279328	-0.54938
G003164	G003164;RP11-469A15;"ENSG00000185935 | ENSG00000191663 | ENSG00000162702";"36 | 36 | 36";"null | null | Zinc finger protein 281 (Zinc finger DNA binding protein 99) (Transcription factor ZBP-99) (GC-box-binding zinc finger protein 1).";"null | null | 23528";"null | null | ZNF281";	-0.0722843	-0.108657	-0.0768158		7q36.2_151426394_RP11-794I22_NA	0.0291349	-0.0628265	0.0297236
G004403	G004403;RP11-567E21;"ENSG00000081277 | ENSG00000163395";"36 | 36";"Plakophilin-1 (Band-6 protein) (B6P). | eEF1A2 binding protein";"5317 | 91156";"PKP1 | NP_840059.1";	0.309198	0.137615	0.180329		7q_152365987_RP11-422E4_693	-0.125554	0.0790715	-0.362655
G003165	G003165;RP11-572A16;"ENSG00000198427 | ENSG00000133067 | ENSG00000192051 | ENSG00000191185 | ENSG00000201419 | ENSG00000077152 | ENSG00000077157";"36 | 36 | 36 | 36 | 36 | 36 | 36";"PREDICTED: hypothetical protein XP_498432 | Leucine-rich repeat-containing G-protein coupled receptor 6 (VTS20631). | null | null | null | Ubiquitin-conjugating enzyme E2 T (EC 6.3.2.19) (Ubiquitin-protein ligase T) (…	0.17849	-0.279141	0.0822625		7q_153553502_RP5-1015O24_694	0.0208182	-0.0141814	-0.310146
G003430	G003430;RP11-175B9;"ENSG00000077157 | ENSG00000190295 | ENSG00000122185 | ENSG00000202326";"36 | 36 | 36 | 36";"Protein phosphatase 1 regulatory subunit 12B (Myosin phosphatase targeting subunit 2) (Myosin phosphatase target subunit 2). | null | PREDICTED: similar to ribosomal protein S27 | null";"4660 | null | 6232 | null";"PPP1R12B | null | XP_496304.1 | null";	-0.438366	0.0147499	-0.195466		7q_154581655_RP5-982E9_695	0.188164	-0.0400584	-0.381118
G003805	G003805;RP11-569A11;"ENSG00000117139 | ENSG00000143858";"36 | 36";"Jumonji	0.308115	0.0901189	0.0870733		7q_155601904_RP4-703P8_696	0.192168	-0.0984658	-0.174522
G003166	G003166;RP11-480I12;"ENSG00000183155 | ENSG00000195970 | ENSG00000184774 | ENSG00000117139 | ENSG00000199471 | ENSG00000183500 | ENSG00000117153 | ENSG00000174655";"36 | 36 | 36 | 36 | 36 | 36 | 36 | 28";"Guanine nucleotide exchange factor MSS4 (Rab-interacting factor). | null | null | Jumonji	0.335361	0.118584	0.0326358		7q_156158190_RP11-518I12_697	0.126358	-0.0106247	-0.255786
G004191	G004191;RP11-335O13;"ENSG00000133048 | ENSG00000133055 | ENSG00000163485 | ENSG00000143847 | ENSG00000122180 | ENSG00000133063";"36 | 28 | 28 | 36 | 28 | 28";"Chitinase-3-like protein 1 precursor (Cartilage glycoprotein 39) (GP- 39) (39 kDa synovial protein) (HCgp-39) (YKL-40). | Myosin-binding protein H (MyBP-H) (H-protein). | Adenosine A1 receptor. | Liprin-alpha 4 (Protein tyrosine phosphatase…	-0.304031	-0.222275	0.0313095		7q_157229624_RP4-764O12_698	0.231116	-0.109889	-0.416197
G004280	G004280;RP11-435P24;"ENSG00000122176 | ENSG00000202300 | ENSG00000190100";"36 | 36 | 36";"Fibromodulin precursor (FM) (Collagen-binding 59 kDa protein) (Keratan sulfate proteoglycan fibromodulin) (KSPG fibromodulin). | null | null";"2331 | null | null";"FMOD | null | null";	0.023876	0.23088	0.220555		8p_383130_RP11-338B22_699	0.157912	-0.055691	0.107568
G004068	G004068;RP11-203F10;"ENSG00000143850 | ENSG00000170498 | ENSG00000174567 | ENSG00000143839";"36 | 36 | 36 | 28";"Pleckstrin homology domain-containing protein family A member 6 (Phosphoinositol 3-phosphate-binding protein 3) (PEPP-3). | Metastasis-suppressor KiSS-1 precursor (Kisspeptin-1) [Contains: Metastin (Kisspeptin-54); Kisspeptin-14; Kisspeptin-13; Kisspeptin- 10]. | golgi transport 1 homo…	0.368347	0.0255459	0.112653		8p_1430348_RP4-605G11_700	0.104662	-0.0414038	0.195178
G002857	G002857;RP11-739N20;"ENSG00000133056 | ENSG00000143850 | ENSG00000198625 | ENSG00000158615";"36 | 36 | 36 | 36";"Phosphatidylinositol-4-phosphate 3-kinase C2 domain-containing beta polypeptide (EC 2.7.1.154) (Phosphoinositide 3-Kinase-C2-beta) (PtdIns-3-kinase C2 beta) (PI3K-C2beta) (C2-PI3K). | Pleckstrin homology domain-containing protein family A member 6 (Phosphoinositol 3-phosphate-binding p…	-0.149483	-0.152889	-0.0490757		8p_2937792_RP11-336N16_701	0.0931844	-0.0952325	0.0353402
G003167	G003167;RP11-563I16;"ENSG00000133056 | ENSG00000195102 | ENSG00000198625 | ENSG00000200408";"36 | 36 | 36 | 36";"Phosphatidylinositol-4-phosphate 3-kinase C2 domain-containing beta polypeptide (EC 2.7.1.154) (Phosphoinositide 3-Kinase-C2-beta) (PtdIns-3-kinase C2 beta) (PI3K-C2beta) (C2-PI3K). | null | Mdm4 protein (p53-binding protein Mdm4) (Mdm2-like p53-binding protein) (Mdmx protein) (Double …	-0.0421678	0.30628	0.212629		8p_4267430_RP11-16H11_702	-0.0662524	0.0280956	0.362814
G002479	G002479;RP11-430C7;"ENSG00000195102 | ENSG00000170382 | ENSG00000200408 | ENSG00000198625";"36 | 36 | 36 | 36";"null | Leucine-rich repeats neuronal protein 5 precursor (Glioma amplified on chromosome 1 protein). | null | Mdm4 protein (p53-binding protein Mdm4) (Mdm2-like p53-binding protein) (Mdmx protein) (Double minute 4 protein).";"null | 10446 | null | 4194";"null | LRRN5 | null | MDM4";	0.117574	-0.272311	-0.0445673		8p_5185550_RP11-29A2_703	0.0553121	-0.0321121	0.170828
G004374	G004374;RP11-536L3;"ENSG00000163531 | ENSG00000133059 | ENSG00000117222 | ENSG00000184144 | ENSG00000174529";"36 | 36 | 28 | 36 | 36";"Neurofascin precursor. | receptor interacting protein kinase 5 isoform 1 | Retinoblastoma-binding protein 5 (RBBP-5) (Retinoblastoma-binding protein RBQ-3). | Contactin 2 precursor (Axonin-1) (Axonal glycoprotein TAG-1) (Transient axonal glycoprotein 1) (TAX-1). |…	0.302958	-0.00640346	0.0598997		8p_5884571_RP11-245H16_704	0.100515	0.031279	0.404282
G003168	G003168;RP11-383G10;;;;;;	0.138046	0.409733	0.303208		8p_8373664_RP11-211C9_705	-0.0134643	0.0231148	0.328489
G004138	G004138;RP11-288G13;"ENSG00000117266";"36";"PCTAIRE protein kinase 3 isoform a";"5129";"NP_997668.1";	0.086126	-0.0680632	0.0853144		8p_10659793_RP11-177H2_706	0.106919	0.0234519	0.174908
G003880	G003880;RP11-6B6;"ENSG00000190717 | ENSG00000200864 | ENSG00000190026 | ENSG00000158715 | ENSG00000199694 | ENSG00000174514 | ENSG00000158711";"36 | 36 | 36 | 36 | 36 | 36 | 36";"null | null | null | Prostate cancer-associated protein 6 (Prostein). | null | null | ETS domain protein Elk-4 (Serum response factor accessory protein 1) (SAP-1).";"null | null | null | 85414 | null | 148808 | 2005";"nu…	-0.0946436	-0.0302702	0.102535		8p23-p22_11316142_RP11-148O21_BLK	0.155994	0.0942282	0.210931
G004078	G004078;RP11-212H11;"ENSG00000158715 | ENSG00000198770 | ENSG00000162877 | ENSG00000069275 | ENSG00000133065 | ENSG00000117280 | ENSG00000201944";"36 | 36 | 36 | 36 | 36 | 36 | 36";"Prostate cancer-associated protein 6 (Prostein). | null | null | Nuclear ubiquitous casein and cyclin-dependent kinases substrate (P1). | solute carrier family 41 member 1 | Ras-related protein Rab-7L1 (Rab-7-like pro…	-0.181749	-0.203391	-0.159691		8p22_11526276_RP11-297N6_GATA4	-0.0584718	-0.0374169	0.118267
G003169	G003169;RP11-534L20;"ENSG00000162888 | ENSG00000163486 | ENSG00000136653 | ENSG00000143466";"36 | 36 | 36 | 36";"null | SLIT-ROBO Rho GTPase activating protein 2 (srGAP2) (Formin-binding protein 2). | Ras association (RalGDS/AF-6) domain family 5 isoform B | Inhibitor of nuclear factor kappa-B kinase epsilon subunit (EC 2.7.1.-) (I kappa-B kinase epsilon) (IkBKE) (IKK-epsilon) (IKK-E) (Inducible …	-0.181066	-0.224703	-0.0698556		8p23_11526276_RP11-297N6_GATA-4	-0.0864151	-0.0432004	0.123026
G003426	G003426;RP11-343H5;"ENSG00000189861 | ENSG00000162889 | ENSG00000199349 | ENSG00000143486 | ENSG00000136653 | ENSG00000143479";"36 | 36 | 36 | 28 | 36 | 28";"null | MAP kinase-activated protein kinase 2 (EC 2.7.1.-) (MAPK-activated protein kinase 2) (MAPKAP kinase 2) (MAPKAPK-2). | null | Ligatin (Hepatocellular carcinoma-associated antigen 56). | Ras association (RalGDS/AF-6) domain family 5 iso…	-0.170501	-0.0920229	-0.113637		8p22_11582656_Rp11-589N15_CTSB;FDFT1;NEI	0.101726	0.0832948	0.285776
G003170	G003170;RP11-564A8;"ENSG00000162892 | ENSG00000185341 | ENSG00000162891 | ENSG00000162897 | ENSG00000192717 | ENSG00000162896 | ENSG00000196556 | ENSG00000182795 | ENSG00000189901 | ENSG00000162894";"36 | 36 | 36 | 36 | 36 | 36 | 36 | 36 | 36 | 36";"Interleukin-24 precursor (Suppression of tumorigenicity 16 protein) (Melanoma differentiation-associated protein 7) (MDA-7). | null | Interleukin-20 …	-0.166251	-0.17779	-0.125644		8p23_11582656_RP11-589N15_CTSB;NEIL2;GAT	0.0886139	-0.00552196	0.314479
G004299	G004299;RP11-454L1;"ENSG00000199042 | ENSG00000197721 | ENSG00000199170 | ENSG00000191678 | ENSG00000117335 | ENSG00000174059 | ENSG00000189684";"36 | 36 | 36 | 36 | 36 | 28 | 36";"null | Complement C4b binding protein CR-1 like (Fragment). | null | null | Membrane cofactor protein precursor (CD46 antigen) (Trophoblast leukocyte common antigen) (TLX). | Hematopoietic progenitor cell antigen CD34 …	-0.0933466	-0.168908	-0.0221756		8p22_12787605_RP11-173O12_DLC1	0.0390155	-0.00568252	0.0703638
G004181	G004181;RP11-328D5;"ENSG00000179574 | ENSG00000174059 | ENSG00000076356";"36 | 28 | 36";"null | Hematopoietic progenitor cell antigen CD34 precursor. | plexin A2";"148697 | 947 | 5362";"Q96DQ4_HUMAN | CD34 | PLXNA2";	-0.0123088	-0.332744	-0.102658		8p_14008217_RP11-433L7_707	0.0201864	-0.00677893	0.266679
G003171	G003171;RP11-59A2;;;;;;	-0.139909	-0.380161	-0.192157		8p22_15174373_RP11-275E24_N33 1.	0.825815	0.124173	0.27247
G003172	G003172;RP11-385M4;"ENSG00000174046";"36";"null";"null";"null";	0.162835	-0.165326	-0.130874		8p22_15351803_RP11-23J14_N33 2.	-2.6738e-05	0.0608906	0.424594
G000169	G000169;RP5-879K22;"ENSG00000192399 | ENSG00000200972 | ENSG00000054392";"36 | 36 | 36";"null | null | hedgehog acyltransferase";"null | null | 55733";"null | null | HHAT";	0.377632	0.740273	0.100009		8p_16172179_RP11-255E13_708	-0.0628533	-0.00606293	0.351834
G004171	G004171;RP11-318L16;"ENSG00000117625 | ENSG00000082512 | ENSG00000153363 | ENSG00000179809";"36 | 36 | 36 | 36";"REST corepressor 3 | TNF receptor associated factor 5 (RING finger protein 84). | null | null";"55758 | 7188 | 84791 | null";"RCOR3 | TRAF5 | NP_116094.1 | null";	0.190941	0.356189	0.169409		8p_16293183_RP11-19N21_709	-0.251548	0.0162174	0.229579
G003173	G003173;RP11-354K1;"ENSG00000117650 | ENSG00000170385";"36 | 36";"Serine/threonine-protein kinase Nek2 (EC 2.7.1.37) (NimA-related protein kinase 2) (NimA-like protein kinase 1) (HSPK 21). | Zinc transporter 1 (ZnT-1) (Solute carrier family 30 member 1).";"4751 | 7779";"NEK2 | SLC30A1";	-0.160039	0.0341268	-0.0127697		8p22_17320969_RP11-141K9_PDGFRL	0.151689	0.0833738	0.382165
G003342	G003342;RP11-122M14;"ENSG00000123684 | ENSG00000117650 | ENSG00000191523";"36 | 36 | 36";"Acyl-CoA:lysophosphatidylglycerol acyltransferase 1 (EC 2.3.1.-). | Serine/threonine-protein kinase Nek2 (EC 2.7.1.37) (NimA-related protein kinase 2) (NimA-like protein kinase 1) (HSPK 21). | null";"9926 | 4751 | null";"LPGAT1 | NEK2 | null";	-0.177984	-0.0296409	0.0189971		8p21_18267659_RP11-809L8_NAT1 and/or NAT	0.019663	0.0763293	0.52069
G003685	G003685;RP11-15I11;"ENSG00000193746 | ENSG00000143476";"36 | 36";"null | denticleless homolog";"null | 51514";"null | NP_057532.1";	0.226044	0.0785695	-0.135159		8p_18281197_RP11-161I2_710	-0.11641	-0.0294115	0.126066
G003174	G003174;RP11-286E7;"ENSG00000136643";"36";"ribosomal protein S6 kinase	-0.313864	0.140499	0.106109		8p22_19836727_RP11-353K12_LZTS1	0.2837	0.0326588	0.350306
G003175	G003175;RP11-434B7;"ENSG00000136643";"36";"ribosomal protein S6 kinase	-0.120913	-0.217685	-0.221187		8p21_19887071_RP11-35A5_LPL	-0.0599084	0.107691	0.324087
G004221	G004221;RP11-365D23;"ENSG00000152104 | ENSG00000181934 | ENSG00000117724 | ENSG00000181931";"36 | 36 | 36 | 36";"Tyrosine-protein phosphatase	-0.244758	-0.223063	-0.292168		8p21_19887071_RP11-667P13_LPL	-0.13383	0.026161	0.0960681
G003176	G003176;RP11-323K10;"ENSG00000182800";"36";"null";"null";"null";	-0.259448	-0.172662	-0.228619		8p22_20023644_RP11-353K12_LZTS1;SLC18A1;	0.0494478	0.0281871	0.350846
G003177	G003177;RP11-438G15;"ENSG00000136636 | ENSG00000042781 | ENSG00000202498 | ENSG00000195027";"36 | 36 | 36 | 36";"potassium channel tetramerisation domain containing 3 | usherin isoform B | null | null";"51133 | 7399 | null | null";"KCTD3 | USH2A | null | null";	-0.188662	-0.457521	-0.228167		8p_20531985_RP11-369E15_711	0.0669339	-0.00579933	-0.30633
G004095	G004095;RP11-239I22;"ENSG00000042781";"36";"usherin isoform B";"7399";"USH2A";	-0.095035	-0.116318	-0.0884996		8p_22108855_RP4-660C16_712	0.0472901	0.0102003	0.164377
G003178	G003178;RP11-66M7;"ENSG00000196482";"36";"Estrogen-related receptor gamma (Estrogen receptor-related protein 3) (ERR gamma-2).";"2104";"ESRRG";	0.0697408	-0.172401	-0.143569		8p21_22564454_RP11-875O11_TNFRSF10B	0.389763	0.0166361	0.211623
G003179	G003179;RP11-241C9;"ENSG00000196482";"36";"Estrogen-related receptor gamma (Estrogen receptor-related protein 3) (ERR gamma-2).";"2104";"ESRRG";	-0.228652	0.0883841	-0.0828039		8p21_22785200_RP11-177H13_TNFRSF10A	0.0863053	0.0282491	0.179027
G002449	G002449;RP11-224O19;"ENSG00000067533 | ENSG00000092969";"36 | 36";"null | Transforming growth factor beta 2 precursor (TGF-beta 2) (Glioblastoma-derived T-cell suppressor factor) (G-TSF) (BSC-1 cell growth inhibitor) (Polyergin) (Cetermin).";"51018 | 7042";"NP_057136.1 | TGFB2";	-0.00964288	-0.0155062	-0.080892		8p22_22904514_RP11-459E5_EGR	0.0351211	0.155214	0.295882
G003180	G003180;RP11-392O17;;;;;;	-0.315381	-0.00834986	0.0803731		8p22_23231808_RP11-89M8_TNFRSF10B	0.158026	-0.083303	0.269729
G003181	G003181;RP11-492K2;;;;;;	-0.0852459	-0.145065	-0.0137249		8p22_23405407_RP11-177H13_TNFRSF10A;LOXL	0.0973103	-0.0330908	0.232208
G003182	G003182;RP11-332J14;"ENSG00000189756 | ENSG00000116141";"36 | 36";"null | Serine/threonine-protein kinase MARK1 (EC 2.7.1.37) (MAP/microtubule affinity-regulating kinase 1).";"null | 4139";"null | MARK1";	-0.0411953	-0.0361363	-0.0386718		8p_23955657_RP11-561E1_713	-0.0372509	0.0247822	0.369932
G004146	G004146;RP11-295M18;"ENSG00000136630 | ENSG00000191991 | ENSG00000186205";"28 | 36 | 36";"Homeobox protein HLX1 (Homeobox protein HB24). | null | MOCO sulphurase C-terminal domain containing 1";"3142 | null | 64757";"HLX1 | null | NP_073583.2";	0.240995	-0.00135976	-0.0311244		8p_25923585_RP11-14I17_714	0.00299499	0.0450423	0.242013
G003191	G003191;RP11-528D17;;;;;;	-0.208275	-0.207995	-0.197354		8p_29426520_RP11-263C6_715	0.194168	-0.00608159	0.27766
G003183	G003183;RP11-308L13;"ENSG00000143507";"36";"Dual specificity protein phosphatase 10 (EC 3.1.3.48) (EC 3.1.3.16) (Mitogen-activated protein kinase phosphatase 5) (MAP kinase phosphatase 5) (MKP-5).";"11221";"DUSP10";	0.134102	-0.196339	0.00452598		8p_30601532_RP11-293D9_716	0.015021	-0.0065894	0.320481
G003184	G003184;RP11-239E10;"ENSG00000143502";"36";"sushi domain containing 4";"55061";"NP_060452.1";	0.0343801	0.279171	0.159406		8p_30850106_RP11-363L24_717	-0.122585	-0.0310453	0.0155684
G003185	G003185;RP11-105I12;;;;;;	0.110675	0.401615	0.290732		8p12_31278211_RP11-473A17_WRN;PURG	-0.127085	0.0129351	0.274563
G004186	G004186;RP11-332L18;"ENSG00000143514 | ENSG00000185735 | ENSG00000162909";"36 | 36 | 36";"Apoptosis stimulating of p53 protein 2 (Tumor suppressor p53-binding protein 2) (p53-binding protein 2) (53BP2) (Bcl2-binding protein) (Bbp). | null | Calpain-2 catalytic subunit (EC 3.4.22.53) (Calpain-2 large subunit) (Calcium-activated neutral proteinase 2) (CANP 2) (Calpain M-type) (M- calpain) (Millimol…	0.10231	-0.143743	0.0402879		8p12_31385620_RP11-363L24_WRN	0.187853	-0.0704148	-0.0176587
G003186	G003186;RP11-100E13;"ENSG00000143786";"36";"Cornichon homolog 3.";"149111";"CNIH3";	0.00609006	-0.206539	0.0607038		8p_32307899_RP11-301H15_718	0.164603	-0.0586889	0.293143
G004049	G004049;RP11-177G20;;;;;;	0.192416	0.14999	0.248349		8p12_32861281_RP11-301H15_NRG1	-0.127144	0.0101742	0.411922
G004338	G004338;RP11-496N12;"ENSG00000154380 | ENSG00000143815 | ENSG00000185842";"28 | 28 | 36";"Enabled protein homolog. | Lamin B receptor (Integral nuclear envelope inner membrane protein) (LMN2R). | Novel protein (Fragment).";"55740 | 3930 | null";"ENAH | LBR | DNAH14";	0.241811	0.151743	-0.000672714		8p_33942470_RP11-75P13_719	-0.0794871	-0.0304706	0.0481967
G003316	G003316;RP11-15H13;;;;;;	-0.272168	0.0130192	0.136943		8p_34851652_RP1-155L11_720	-0.122648	0.0264506	0.430664
G003187	G003187;RP11-375H24;"ENSG00000163050 | ENSG00000143801 | ENSG00000143776";"28 | 36 | 36";"Chaperone-activity of bc1 complex-like	0.0498519	-0.230595	0.0366006		8p11.2-p11.1_35970578_RP11-350N15_FGFR1;	0.101726	0.0725767	0.249459
G003854	G003854;RP11-1B20;"ENSG00000143776";"36";"CDC42-binding protein kinase alpha isoform B";"8476";"CDC42BPA";	0.0916942	0.274227	0.191272		8p_37769891_RP11-350N15_721	-0.0604986	0.00541783	-0.040228
G003188	G003188;RP11-276J4;"ENSG00000197742 | ENSG00000193722 | ENSG00000197407 | ENSG00000192884 | ENSG00000196719 | ENSG00000198008 | ENSG00000173571 | ENSG00000173576 | ENSG00000197156";"36 | 36 | 36 | 36 | 36 | 36 | 36 | 36 | 28";"null | null | null | null | null | null | null | null | null";"null | null | null | null | null | null | null | null | null";"null | null | Q6P5R2_HUMAN | null | null | nul…	0.216667	0.0299749	0.0469802		8p11_38084897_RP11-98I12_B3AR ADRB3	-0.0978814	-0.0723867	0.20065
G003391	G003391;RP11-192I3;"ENSG00000188185 | ENSG00000143816";"36 | 28";"null | Wnt-9a protein precursor (Wnt-14).";"399744 | 7483";"NP_001013687.1 | WNT9A";	-0.0584276	-0.310066	-0.00308043		8p11.2-p11.1_38298766_Rp11-350N15_FGFR1;	0.18799	0.0590354	0.253959
G003293	G003293;RP5-881P19;"ENSG00000154342 | ENSG00000162910 | ENSG00000143793 | ENSG00000143761 | ENSG00000175678";"28 | 36 | 36 | 36 | 36";"Wnt-3a protein precursor. | mitochondrial ribosomal protein L55 isoform a | Multiple myeloma tumor-associated protein 2 (hMMTAG2). | ADP-ribosylation factor 1. | null";"89780 | 128308 | 79169 | 375 | null";"WNT3A | MRPL55 | MMTA2_HUMAN | ARF1 | Q9NT86_HUMAN";	0.00523191	-0.145176	0.0336069		8p_39832122_RP11-51K12_722	0.238706	0.0434399	0.299657
G000170	G000170;RP4-799G3;;;;;;	-0.135297	-0.219603	-0.0788528		8p11.2_41409830_RP11-231D20_IKBKB	0.0966321	0.0143917	0.104857
G002974	G002974;RP4-803J11;"ENSG00000154429 | ENSG00000168118";"36 | 28";"null | Protein SPHAR (S-phase response protein).";"126731 | 10638";"NP_660300.2 | RAB4A";	-0.339783	-0.246612	-0.227099		8p_41409858_RP11-231D20_723	0.175987	0.0102064	0.183278
G003301	G003301;RP5-1068B5;"ENSG00000193452 | ENSG00000192577 | ENSG00000069248 | ENSG00000143632";"36 | 36 | 28 | 36";"null | null | Nuclear pore complex protein Nup133 (Nucleoporin Nup133) (133 kDa nucleoporin). | Actin	0.204484	-0.0867223	-0.00190571		8p11_42055021_RP11-231D20_PLAT;IKBKB	0.00829578	-0.0359948	0.226721
G000171	G000171;RP4-679K16;"ENSG00000192885 | ENSG00000069248 | ENSG00000143632 | ENSG00000135776 | ENSG00000199672";"36 | 28 | 36 | 36 | 36";"null | Nuclear pore complex protein Nup133 (Nucleoporin Nup133) (133 kDa nucleoporin). | Actin	-0.0400023	-0.117526	-0.0676866		8q_46330865_RP11-350F16_724	-0.103645	-0.0719352	0.395462
G003189	G003189;RP11-99J16;"ENSG00000195642 | ENSG00000193510 | ENSG00000143643 | ENSG00000135773 | ENSG00000202063 | ENSG00000119280";"36 | 36 | 36 | 36 | 36 | 36";"null | null | Tetratricopeptide repeat protein 13 (TPR repeat protein 13). | Calpain-9 (EC 3.4.22.-) (Digestive tract-specific calpain) (nCL-4) (CG36 protein). | null | null";"null | null | 79573 | 10753 | null | 84886";"null | null | TTC13 …	0.130708	0.225978	0.137917		8q_47676799_RP11-167E7_725	0.134642	0.0615342	0.317476
G002977	G002977;RP5-876B10;"ENSG00000116903 | ENSG00000194646 | ENSG00000116906 | ENSG00000135766 | ENSG00000010072";"36 | 36 | 36 | 36 | 36";"exocyst complex 84-kDa subunit | null | Dihydroxyacetone phosphate acyltransferase (EC 2.3.1.42) (DHAP-AT) (DAP-AT) (Glycerone-phosphate O-acyltransferase) (Acyl- CoA:dihydroxyacetonephosphateacyltransferase). | Egl nine homolog 1 (EC 1.14.11.-) (Hypoxia-inducible…	-0.185627	-0.133031	-0.0306806		8q11_48572963_RP11-167E7_PRKDC DNAPK	0.0607737	-0.00841613	0.30733
G002373	G002373;RP11-391H5;"ENSG00000162946";"28";"Disrupted in schizophrenia 1 protein.";"27185";"DISC1";	0.100228	-0.149119	0.0505533		8q_48799206_RP11-22C8_726	0.0367501	-0.0367092	0.181426
G003190	G003190;RP11-87P4;"ENSG00000192773";"36";"null";"null";"null";	0.140527	0.397149	0.179739		8q_50341065_RP11-46G17_727	-0.0578477	-0.00527249	0.337503
G002954	G002954;RP5-862P8;"ENSG00000143674 | ENSG00000162871";"36 | 28";"Mitogen-activated protein kinase kinase kinase (EC 2.7.1.37) (Mixed lineage kinase 4). | null";"84451 | null";"M3KL4_HUMAN | null";	-0.327025	-0.0584851	-0.0081701		8q_52198953_RP11-197I11_728	-0.214622	0.0307625	0.282278
G004220	G004220;RP11-365D9;"ENSG00000168243";"28";"Guanine nucleotide-binding protein G(I)/G(S)/G(O) gamma-4 subunit.";"2786";"GNG4";	-0.293008	0.501073	0.0153362		8q_54614146_RP11-53M11_729	0.0163704	-0.00309107	0.27257
G003192	G003192;RP11-509I1;"ENSG00000143669 | ENSG00000168243";"36 | 28";"Lysosomal trafficking regulator (Beige homolog). | Guanine nucleotide-binding protein G(I)/G(S)/G(O) gamma-4 subunit.";"1130 | 2786";"LYST_HUMAN | GNG4";	-0.611185	-0.21658	-0.211694		8q11_56721859_RP11-446E9_MOS;LYN	0.0186929	0.0130345	0.246753
G000172	G000172;RP5-940F7;"ENSG00000201718 | ENSG00000116962 | ENSG00000189492";"36 | 36 | 36";"null | Nidogen precursor (Entactin). | null";"null | 4811 | null";"null | NIDO_HUMAN | null";	-0.0777845	-0.360214	-0.0330723		8q_56927893_RP11-342K10_730	-0.0628917	0.0503607	0.445619
G003403	G003403;RP11-382M16;"ENSG00000077522 | ENSG00000189400 | ENSG00000116984";"36 | 36 | 36";"Alpha-actinin 2 (Alpha actinin skeletal muscle isoform 2) (F-actin cross linking protein). | null | Methionine synthase (EC 2.1.1.13) (5-methyltetrahydrofolate-- homocysteine methyltransferase) (Methionine synthase	-0.270438	-0.373855	-0.121187		8q_58363744_RP11-114M5_731	0.0147703	0.025383	0.28199
G003193	G003193;RP11-214M7;"ENSG00000198626";"36";"Ryanodine receptor 2 (Cardiac muscle-type ryanodine receptor) (RyR2) (RYR-2) (Cardiac muscle ryanodine receptor-calcium release channel) (hRYR-2).";"6262";"RYR2";	-0.633733	-0.507659	-0.261353		8q11.23_60804277_RP11-91I20_RAB2	-0.154914	0.198788	0.397432
G003194	G003194;RP11-433N10;"ENSG00000182074 | ENSG00000188387";"36 | 36";"null | null";"null | null";"null | null";	-0.312111	-0.161607	-0.169209		8q_61016238_RP11-35A5_732	0.130614	0.052918	0.369238
G003195	G003195;RP11-359A17;;;;;;	-0.706494	-0.0418721	0.178097		8q_61509354_RP11-313H6_733	-0.14345	0.0267963	-0.0798536
G003196	G003196;RP11-80B9;"ENSG00000182901";"28";"Regulator of G-protein signaling 7 (RGS7).";"6000";"RGS7";	-0.6648	-0.0524741	-0.0399772		8q_62407330_RP11-26L21_734	-0.128431	0.0752876	0.337616
G003015	G003015;RP5-1067M6;"ENSG00000054277 | ENSG00000117009 | ENSG00000162843";"36 | 36 | 36";"Opsin-3 (Encephalopsin) (Panopsin). | kynurenine 3-monooxygenase | null";"23596 | 8564 | 128025";"OPN3 | NP_003670.1 | NP_653226.2";	-0.269627	0.0216058	0.0167946		8q_64459048_RP11-115G12_735	-0.11497	0.0313601	0.451829
G003197	G003197;RP11-553N16;"ENSG00000174371 | ENSG00000196289 | ENSG00000162843";"36 | 36 | 36";"exonuclease 1 isoform b | PREDICTED: similar to Bcl-2-interacting protein beclin | null";"9156 | 441925 | 128025";"EXO1 | XP_497740.1 | NP_653226.2";	-0.589249	-0.290123	-0.208606		8q_65088564_RP1-252K6_736	-0.0785515	0.0180581	0.363448
G003198	G003198;RP11-411G13;"ENSG00000143702 | ENSG00000054282";"36 | 36";"KARP-1-binding protein | serologically defined colon cancer antigen 8";"9859 | 10806";"NP_055627.1 | SDCCAG8";	-0.608958	-0.208879	-0.265787		8q_67141820_RP11-446H10_737	-0.0503452	0.0187429	0.133736
G003393	G003393;RP11-269F20;"ENSG00000117020";"36";"RAC-gamma serine/threonine-protein kinase (EC 2.7.1.37) (RAC-PK-gamma) (Protein kinase Akt-3) (Protein kinase B	-0.367322	0.335466	0.16713		8q_69149491_RP11-21C17_738	0.210856	-0.00509251	0.0297236
G003757	G003757;RP11-370K11;"ENSG00000117020";"36";"RAC-gamma serine/threonine-protein kinase (EC 2.7.1.37) (RAC-PK-gamma) (Protein kinase Akt-3) (Protein kinase B	-0.179025	0.175922	-0.0354443		8q_72418913_RP11-351E7_739	-0.244917	0.0771212	0.417373
G003199	G003199;RP11-13L16;"ENSG00000035687 | ENSG00000173728";"28 | 36";"Adenylosuccinate synthetase 2 (EC 6.3.4.4) (IMP--aspartate ligase 2) (AdSS 2) (AMPSase 2). | null";"159 | null";"ADSS | NP_001012988.1";	-0.658369	-0.567208	-0.253755		8q_74440757_RP11-88N8_740	-0.0262814	0.00603088	0.395744
G003200	G003200;RP11-399B15;"ENSG00000201170 | ENSG00000195241 | ENSG00000196432 | ENSG00000199358 | ENSG00000189486 | ENSG00000194356";"36 | 36 | 36 | 36 | 36 | 36";"null | null | null | null | null | null";"null | null | null | null | null | null";"null | null | Q9H5F0_HUMAN | null | null | null";	-0.479208	-0.265056	-0.152133		8q_76100836_RP11-202L1_741	0.282774	-0.00850078	0.0297236
G003201	G003201;RP11-551G24;"ENSG00000197472 | ENSG00000153207 | ENSG00000178167 | ENSG00000135747";"36 | 36 | 36 | 36";"zinc finger protein SBZF3 | transcription factor ELYS | null | zinc finger protein 670";"57116 | 25909 | null | 93474";"NP_065127.2 | NP_056261.3 | null | NP_149990.1";	-0.69374	-0.097187	-0.0917412		8q_77797945_RP11-12L20_742	-0.164237	0.00764074	0.0364085
G003202	G003202;RP11-438H8;"ENSG00000186344 | ENSG00000177462 | ENSG00000162722 | ENSG00000196772 | ENSG00000198281 | ENSG00000177275 | ENSG00000196936 | ENSG00000186424 | ENSG00000197591";"36 | 36 | 36 | 28 | 36 | 28 | 36 | 36 | 28";"null | olfactory receptor	-0.725807	-0.133835	0.0386329		8q_78500079_RP11-523D2_743	-0.0664497	-0.0358719	0.19782
G003133	G003133;CTB-160H23;"ENSG00000175137 | ENSG00000171161 | ENSG00000171163";"36 | 36 | 36";"SH3-binding domain protein 5-like | zinc finger protein 672 | zinc finger protein 692";"80851 | 79894 | 55657";"NP_085148.1 | NP_079112.1 | NP_060335.2";	-0.413578	0.334197	0.141704		8q_80218261_RP11-48B3_744	-0.0246831	-0.00465016	0.267954
G004966	G004966;RP11-618K21;;;;;;	0.280464	-0.109477	-0.042601		8q_80619293_RP11-62E9_745	0.032503	-0.0143277	0.255434
G002154	G002154;GS1-68F18;"ENSG00000143727 | ENSG00000035115 | ENSG00000189292";"36 | 36 | 36";"Low molecular weight phosphotyrosine protein phosphatase (EC 3.1.3.48) (LMW-PTP) (Low molecular weight cytosolic acid phosphatase) (EC 3.1.3.2) (Red cell acid phosphatase 1) (PTPase) (Adipocyte acid p | SH3 domain containing	-0.0764223	-0.198347	-0.130549		8q_83863551_RP11-120I21_746	0.0286713	-0.00878294	0.178034
G006059	G006059;GS1-8L3;"ENSG00000197761";"36";"null";"null";"null";	0.0487148	-0.165197	-0.0810425		8q21.13_84833601_RP11-219B4_E2F5	0.00663231	0.0360595	0.33461
G000571	G000571;RP11-125K7;"ENSG00000198644 | ENSG00000162956 | ENSG00000151353";"36 | 36 | 36";"null | PNAS-19. | transmembrane protein 18";"null | null | 129787";"null | Q9BZU2_HUMAN | TMEM18";	-0.0677734	-0.256959	-0.152337		8q_87576357_RP11-433O22_747	-0.0618585	-0.0150493	0.319353
G002319	G002319;RP11-168K7;"ENSG00000130508 | ENSG00000186487";"36 | 36";"PXDN protein (Fragment). | Myelin transcription factor 1-like protein (MyT1L protein) (MyT1-L).";"null | null";"Q92626_HUMAN | MYT1L";	-0.481583	-0.277146	-0.0947801		8q_89310844_RP5-1098O20_748	0.454274	-0.0163917	0.284647
G006112	G006112;RP11-168K7;"ENSG00000186487 | ENSG00000130508";"36 | 36";"Myelin transcription factor 1-like protein (MyT1L protein) (MyT1-L). | PXDN protein (Fragment).";"null | null";"MYT1L | Q92626_HUMAN";	0.214858	0.519215	0.0670856		8q21-q24_89310861_RP5-1098O20_NBS1	0.0235034	0.030347	0.321012
G001112	G001112;RP11-352J11;"ENSG00000186487";"36";"Myelin transcription factor 1-like protein (MyT1L protein) (MyT1-L).";"null";"MYT1L";	-0.0516008	-0.345732	-0.0812784		8q_92798029_RP11-388K12_749	-0.0746385	0.00276635	0.408506
G006141	G006141;RP11-327H5;;;;;;	0.135054	0.035292	0.1256		8q_94867775_RP11-320N21_750	-0.00721523	0.0704846	0.390247
G006253	G006253;RP11-327H5;;;;;;	0.353876	0.48693	0.193315		8q_98130837_RP11-24H3_751	-0.0771551	0.000613186	0.186916
G000992	G000992;RP11-292A20;"ENSG00000195449";"36";"null";"null";"null";	0.280602	-0.0160235	-0.0850431		8q_100215528_RP11-10G10_752	0.012148	-0.0308822	0.133295
G001109	G001109;RP11-350H23;;;;;;	0.141286	0.264194	0.119404		8q_101462833_RP11-373L22_753	-0.107374	0.0400638	0.21058
G001351	G001351;RP11-485O17;;;;;;	0.110546	0.371481	0.206442		8q_104146513_RP11-132E3_754	0.00415993	0.0410097	0.31707
G006295	G006295;RP11-496C3;;;;;;	-0.155196	-0.243165	-0.134004		8q_106735838_RP11-79F7_755	0.0187508	-0.0686885	0.286635
G006187	G006187;RP11-496C3;;;;;;	0.0314659	-0.0482695	-0.0648443		8q_107895462_RP11-115M13_756	-0.139372	0.0564184	0.458436
G002294	G002294;RP11-16D24;;;;;;	-0.298855	-0.177992	-0.138243		8q_109352205_RP11-419L20_757	-0.0519072	0.0182788	0.312268
G006203	G006203;RP11-16D24;;;;;;	-0.281794	0.089746	0.0944391		8q_111433740_RP11-544H16_758	0.0271197	-0.0352811	0.198065
G001463	G001463;RP11-542B5;;;;;;	0.090555	0.440514	0.213449		8q_113346982_RP11-252H14_759	-0.107735	-0.00845674	0.131271
G002480	G002480;RP11-434B12;"ENSG00000115738";"36";"DNA-binding protein inhibitor ID-2 (Inhibitor of DNA binding 2).";"3398";"ID2";	0.19318	0.00054109	0.036367		8q_116202392_RP11-536K17_760	-0.096113	-0.0069892	0.352708
G004968	G004968;RP11-129F9;;;;;;	0.220738	0.338215	0.29464		8q_117491330_RP11-494N20_761	0.0483013	0.0185703	0.430033
G004248	G004248;RP11-400L8;"ENSG00000151693 | ENSG00000151694 | ENSG00000134330 | ENSG00000119203 | ENSG00000119185";"36 | 36 | 36 | 28 | 28";"Development and differentiation-enhancing factor 2 (Pyk2 C-terminus associated protein) (PAP) (Paxillin-associated protein with ARFGAP activity 3) (PAG3). | ADAM 17 precursor (EC 3.4.24.86) (A disintegrin and metalloproteinase domain 17) (TNF-alpha-converting enzy…	0.0300556	-0.121421	-0.129805		8q_119629230_RP11-22A24_762	0.114527	-0.034169	0.100659
G001672	G001672;RP11-214N9;"ENSG00000199642 | ENSG00000195044 | ENSG00000134308 | ENSG00000191421 | ENSG00000151694";"36 | 36 | 36 | 36 | 36";"null | null | 14-3-3 protein theta (14-3-3 protein tau) (14-3-3 protein T-cell) (HS1 protein). | null | ADAM 17 precursor (EC 3.4.24.86) (A disintegrin and metalloproteinase domain 17) (TNF-alpha-converting enzyme) (TNF-alpha convertase) (Snake venom-like protease…	0.267924	-0.0539282	0.0521493		8q24.12_119731223_RP11-85I17_TAF2	-0.0135022	0.0413636	0.314505
G004106	G004106;RP11-254F7;"ENSG00000198187 | ENSG00000177066 | ENSG00000171848 | ENSG00000172059";"36 | 36 | 36 | 36";"null | null | Ribonucleoside-diphosphate reductase M2 subunit (EC 1.17.4.1) (Ribonucleotide reductase small subunit) (Ribonucleotide reductase small chain). | Transforming growth factor-beta-inducible early growth response protein 2 (TGFB-inducible early growth response protein 2) (TIEG…	-0.329626	-0.202019	0.0736453		8q_121643711_RP11-115M9_763	0.0495908	0.041013	0.232486
G000347	G000347;RP11-83M8;"ENSG00000115756 | ENSG00000163009 | ENSG00000199401 | ENSG00000193697 | ENSG00000197796 | ENSG00000201214 | ENSG00000194579";"36 | 36 | 36 | 36 | 36 | 36 | 36";"Hippocalcin-like protein 1 (Visinin-like protein 3) (VILIP-3) (Calcium-binding protein BDR-1) (HLP2). | null | null | null | null | null | null";"3241 | 348738 | null | null | null | null | null";"HPCAL1 | NP_872432.1 |…	-0.0401128	0.666468	0.254546		8q_123623953_RP11-174I12_764	0.147753	0.0132219	0.391448
G003836	G003836;RP11-791G15;"ENSG00000200592 | ENSG00000143870 | ENSG00000201625 | ENSG00000189656 | ENSG00000115761 | ENSG00000143882";"36 | 36 | 36 | 36 | 36 | 36";"null | Protein disulfide-isomerase A6 precursor (EC 5.3.4.1) (Protein disulfide isomerase P5) (Thioredoxin domain containing protein 7). | null | null | Nucleolar protein 10. | ATPase	0.145715	0.269777	0.271767		8q_125544160_RP11-495D4_765	0.144963	0.0117391	0.373171
G001102	G001102;RP11-345J13;"ENSG00000134318 | ENSG00000162976 | ENSG00000150873 | ENSG00000189674 | ENSG00000200123 | ENSG00000145063";"36 | 36 | 36 | 36 | 36 | 36";"Rho-associated protein kinase 2 (EC 2.7.1.37) (Rho-associated	-0.0749063	-0.115051	0.067356		8q_127252236_RP11-382A18_766	-0.170686	0.0301064	0.259136
G003428	G003428;RP11-427E2;"ENSG00000197781 | ENSG00000134318 | ENSG00000169016";"36 | 36 | 28";"PREDICTED: similar to peptidyl-Pro cis trans isomerase | Rho-associated protein kinase 2 (EC 2.7.1.37) (Rho-associated	0.24336	-0.186069	-0.0719858		8q24_128839340_RP11-128N8_MYC	-0.0319321	-0.019719	0.0247526
G001081	G001081;RP11-333O1;"ENSG00000071575";"36";"tribbles homolog 2";"28951";"TRIB2";	-0.0526589	0.034353	0.0387859		8q24.12-q24.13_128839341_RP1-87J12_MYC	-0.0519812	0.0722567	0.365515
G000584	G000584;RP11-132H1;;;;;;	0.0651452	0.453355	0.0876645		8q24.12-q24.13_128839342_RP1-7H2_MYC	-0.00788223	0.0477915	0.450623
G000646	G000646;RP11-163G14;"ENSG00000162981";"36";"NSE1";"151354";"NP_660158.1";	0.0625703	-0.0109737	-0.0196913		8q24.12-q24.13_128839343_RP1-268K19_MYC	0.117882	-0.00898668	0.298153
G000591	G000591;RP11-136K18;;;;;;	-0.22226	-0.270673	-0.265166		8q24.12-q24.13_128839344_RP1-80K22_MYC	0.188508	0.034203	0.190781
G006030	G006030;RP11-570F4;;;;;;	-0.199461	-0.304965	-0.213423		8q24.12-q24.13_128839345_RP1-127J8_MYC	0.271206	0.034688	0.311555
G006397	G006397;RP11-247H16;"ENSG00000151779";"36";"neuroblastoma-amplified protein";"51594";"NP_056993.2";	-0.210696	0.132084	0.093334		8q24.12-q24.13_128839345_RP1-80K22_MYC	0.0424578	0.0427363	0.388295
G006371	G006371;RP11-247H16;"ENSG00000151779";"36";"neuroblastoma-amplified protein";"51594";"NP_056993.2";	-0.366231	-0.277182	-0.380265		8q24.12-q24.13_128839346_RP1-103G5_MYC	0.0456125	0.0542573	0.279855
G006008	G006008;RP11-516B14;"ENSG00000151779";"36";"neuroblastoma-amplified protein";"51594";"NP_056993.2";	-0.397118	-0.216946	-0.0473133		8q24.12-q24.13_128839347_RP1-318M14_MYC	0.222503	0.0568604	0.266014
G005803	G005803;RP11-32P22;"ENSG00000151779";"36";"neuroblastoma-amplified protein";"51594";"NP_056993.2";	-0.0190843	0.312284	0.138663		8q_129502853_RP11-17E16_767	0.0838624	0.0495788	0.0297236
G005968	G005968;RP11-422A6;"ENSG00000151779 | ENSG00000079785";"36 | 36";"neuroblastoma-amplified protein | ATP-dependent helicase DDX1 (EC 3.6.1.-) (DEAD-box protein 1) (DEAD- box protein-retinoblastoma) (DBP-RB).";"51594 | 1653";"NP_056993.2 | DDX1";	0.179523	0.526535	0.163592		8q_131799149_RP11-71N3_768	0.0931074	0.0859423	0.428268
G005853	G005853;RP11-123E16;;;;;;	-0.101553	-0.0802081	-0.0379511		8q_134397932_RP11-45B19_769	-0.0598369	0.0502152	0.384598
G005850	G005850;RP11-120J4;"ENSG00000195985 | ENSG00000202160 | ENSG00000191940 | ENSG00000175086";"36 | 36 | 36 | 36";"null | null | null | PREDICTED: similar to 60S acidic ribosomal protein P1";"null | null | null | null";"null | null | null | XP_065828.1";	0.338162	0.170007	0.187319		8q_136475517_RP11-17M8_770	0.0909351	0.0137595	0.198391
G002470	G002470;RP11-355H10;"ENSG00000134323 | ENSG00000169050 | ENSG00000191940 | ENSG00000190230";"28 | 36 | 36 | 36";"N-myc proto-oncogene protein. | N-cym protein (N-myc opposite strand). | null | null";"4613 | null | null | null";"MYCN | MYCNOS | null | null";	0.260078	0.53909	0.141645		8q_139177332_RP11-526P7_771	0.0998823	0.0709605	0.310208
G005997	G005997;RP11-495A22;;;;;;	-0.129923	-0.209216	-0.107866		8q_141361639_RP11-370K2_772	-0.144338	-0.0194249	0.0856285
G001475	G001475;RP11-549D18;;;;;;	0.0675835	-0.402011	-0.133871		8q_143226929_RP11-349C2_773	0.276552	0.017752	0.186583
G001381	G001381;RP11-502F14;;;;;;	-0.343131	-0.279474	-0.276813		8q_143621685_RP5-1056B24_774	0.0806877	0.112702	0.233164
G005912	G005912;RP11-282G6;;;;;;	0.314246	-0.0183509	-0.0689987		9p_2300367_RP11-48M17_775	-0.309159	0.0656757	0.075662
G006020	G006020;RP11-542H15;"ENSG00000197872";"36";"Protein FAM49A.";"81553";"FAM49A";	0.154024	0.31423	0.16146		9p_3697185_RP11-509J21_776	-0.101067	0.0125886	0.0172632
G005822	G005822;RP11-65N17;"ENSG00000197872";"36";"Protein FAM49A.";"81553";"FAM49A";	-0.0290463	-0.138036	0.13519		9p24_4242595_RP11-31M2_LOC169791	-0.391983	0.0236736	0.0979656
G005929	G005929;RP11-335I19;"ENSG00000192232";"36";"null";"null";"null";	0.0510234	-0.280194	-0.225561		9p24_4399197_RP11-358M14_LOC169790; LOC	-0.0588037	0.0839808	0.0403098
G002539	G002539;RP11-262D22;"ENSG00000192862";"36";"null";"null";"null";	-0.414872	-0.0107926	-0.157278		9p24_4571732_RP11-280I16_SLC1A1;FLJ10058	0.137669	0.0256099	0.0787489
G005295	G005295;RP11-1152J17;"ENSG00000163032";"36";"Visinin-like protein 1 (VILIP) (Hippocalcin-like protein 3) (HLP3).";"7447";"VSNL1";	-0.0911041	-0.0421606	-0.141989		9p24_4715060_RP11-6J24_SLC1A1;FLJ10058;	0.0233655	0.0217009	0.0368272
G005298	G005298;RP11-12L16;"ENSG00000151379 | ENSG00000170745 | ENSG00000178295";"36 | 36 | 36";"PREDICTED: similar to pMesogenin1 | Potassium voltage-gated channel subfamily S member 3 (Voltage-gated potassium channel subunit Kv9.3) (Delayed-rectifier K(+) channel alpha subunit 3). | null";"null | 3790 | null";"XP_292850.2 | KCNS3 | NP_872431.2";	-0.330754	-0.23233	-0.321341		9p24_4873072_RP11-307I14_LOC138605; LOC1	-0.169274	0.0374563	0.0625717
G005837	G005837;RP11-101M1;;;;;;	0.173159	-0.21744	-0.0590637		9p24_4983645_RP11-125K10_LOC169784; RNAC	-0.118025	0.0767201	0.073086
G000444	G000444;RP11-111J6;"ENSG00000185013 | ENSG00000201438";"36 | 36";"Cytosolic 5'-nucleotidase 1B (EC 3.1.3.5) (Cytosolic 5'-nucleotidase IB) (cN1B) (cN-IB) (Autoimmune infertility-related protein). | null";"57665 | null";"NT5C1B | null";	-0.16612	0.178154	0.0629648		9p24_5108347_Jak2#2 _Jak2	-0.241404	-0.00375084	0.101488
G005283	G005283;RP11-818B6;;;;;;	0.321958	0.189031	0.0180973		9p24_5108347_Jak2#1 _Jak2	0.101726	0.0199035	0.11998
G005829	G005829;RP11-78J22;;;;;;	-0.178385	-0.0267629	-0.0117738		9p_5155731_RP11-509D8_777	-0.228731	0.0264941	0.0297236
G001844	G001844;RP11-458J18;"ENSG00000143867";"36";"odd-skipped related 1";"130497";"OSR1";	0.359916	-0.0215089	-0.198281		9p24_5155831_RP11-509D8_JAK2	-0.10844	0.0726651	0.0564512
G006177	G006177;RP11-458J18;"ENSG00000143867";"36";"odd-skipped related 1";"130497";"OSR1";	-0.129632	-0.0933858	-0.0186262		9p24_5172799_RP11-39K24_JAK2; INSL6	-0.304644	0.0080596	0.0914014
G005844	G005844;RP11-111P18;;;;;;	0.206908	0.0636958	-0.00181298		9p24_5172799_RP11-39K24_JAK2	0.00774549	0.00276434	0.106337
G003908	G003908;RP11-42N12;"ENSG00000132031 | ENSG00000068697 | ENSG00000118965";"28 | 28 | 28";"Matrilin-3 precursor. | Lysosomal-associated transmembrane protein 4A (Golgi 4-transmembrane spanning transporter MTP). | WD-repeat protein 35.";"4148 | 9741 | 57539";"MATN3 | LAPTM4A | WDR35";	-0.0963008	0.262117	0.112067		9p24_5343745_RP11-140C18_INSL4	-0.233586	0.0508561	0.0731027
G006333	G006333;RP11-17L8;"ENSG00000068697 | ENSG00000118965 | ENSG00000132031";"28 | 28 | 28";"Lysosomal-associated transmembrane protein 4A (Golgi 4-transmembrane spanning transporter MTP). | WD-repeat protein 35. | Matrilin-3 precursor.";"9741 | 57539 | 4148";"LAPTM4A | WDR35 | MATN3";	0.168703	-0.159167	-0.00591909		9p24_5452010_RP11-12D24_LOC169783; MDS03	-0.0282517	-0.00201245	0.0263801
G006301	G006301;RP11-17L8;"ENSG00000068697 | ENSG00000132031 | ENSG00000118965";"28 | 28 | 28";"Lysosomal-associated transmembrane protein 4A (Golgi 4-transmembrane spanning transporter MTP). | Matrilin-3 precursor. | WD-repeat protein 35.";"9741 | 4148 | 57539";"LAPTM4A | MATN3 | WDR35";	-0.0333728	-0.0977433	-0.0310352		9p24_5608402_RP11-574F11_B7-H1; PDL2	1.67826	0.0307745	0.0260536
G004067	G004067;RP11-202B22;"ENSG00000115884";"28";"Syndecan-1 precursor (SYND1) (CD138 antigen).";"6382";"SDC1";	0.0419165	-0.249581	0.0140095		9p24_5803588_RP11-207C16_KIAA1432; FLJ23	0.281674	-0.00421256	0.072433
G005925	G005925;RP11-327N17;"ENSG00000055917 | ENSG00000192693";"36 | 36";"Pumilio homolog 2 (Pumilio-2). | null";"23369 | null";"PUM2_HUMAN | null";	0.000120893	0.329179	0.154818		9p_6730980_RP11-106A1_778	-0.127616	-0.00849147	-0.00278288
G004357	G004357;RP11-513P11;"ENSG00000189836 | ENSG00000200829 | ENSG00000143878";"36 | 36 | 36";"null | null | Rho-related GTP-binding protein RhoB (H6).";"null | null | 388";"null | null | RHOB";	0.0482099	0.514156	0.242165		9p_8562181_RP11-175E13_779	0.0278647	-0.028173	0.0297236
G005935	G005935;RP11-348P18;"ENSG00000118961";"36";"null";"60526";"NP_068744.1";	0.062844	-0.323828	-0.16661		9p_10163410_RP11-19G1_780	-0.11857	-0.0621356	0.0224504
G005830	G005830;RP11-83B6;"ENSG00000177320 | ENSG00000198639 | ENSG00000084674";"36 | 36 | 28";"null | PREDICTED: similar to tudor domain containing 6 protein | Apolipoprotein B-100 precursor (Apo B-100) [Contains: Apolipoprotein B-48 (Apo B-48)].";"null | 388929 | 338";"Q9UHZ5_HUMAN | XP_371480.1 | APOB";	0.0326927	0.0747037	0.0095332		9p_11565231_RP11-352F21_781	-0.18613	-0.102736	-0.0315176
G002004	G002004;RP11-23F10;;;;;;	-0.0360959	-0.081398	-0.0625425		9p_13048497_RP11-187K14_782	-0.0738159	-0.00369456	0.0463839
G005902	G005902;RP11-247B3;;;;;;	0.143822	0.473522	0.0670461		9p22.1_14508684_RP11-120J1_NA	-0.393273	0.0481068	0.0250642
G005964	G005964;RP11-413N15;;;;;;	-0.105118	-0.0627296	-0.0639472		9p_14676169_RP11-408A13_783	-0.335292	0.0444371	0.034773
G002335	G002335;RP11-368O18;"ENSG00000201872 | ENSG00000195139";"36 | 36";"null | null";"null | null";"null | null";	0.151559	0.10023	0.0713465		9p22.1_14762224_RP11-439N12_CER1; FLJ254	-0.217947	-0.0121829	0.0115917
G005828	G005828;RP11-77O22;;;;;;	-0.109495	-0.0759454	0.0308937		9p22.1_15081530_RP11-54D18_NA	-0.0932181	-0.0378554	0.0502512
G002219	G002219;RP11-560C7;;;;;;	-0.170381	-0.26354	-0.173084		9p22.1_15300895_RP11-224J22_NA	-0.104093	0.0209046	-0.0702919
G005999	G005999;RP11-498O22;"ENSG00000177308 | ENSG00000119771";"28 | 28";"null | Kelch repeat and BTB domain containing protein 9.";"null | null";"null | KBTBD9";	-0.202487	-0.227372	-0.170675		9p22.1_15473806_RP11-490C5_NA	-0.140358	-0.0128562	-0.0105746
G002495	G002495;RP11-557N21;"ENSG00000119778 | ENSG00000119771";"36 | 28";"null | Kelch repeat and BTB domain containing protein 9.";"null | null";"Y1240_HUMAN | KBTBD9";	-0.0406172	-0.131127	-0.0231846		9p22.1_15631427_RP11-518K17_PSIP2	-0.112319	0.00903247	0.0351388
G006320	G006320;RP11-557N21;"ENSG00000119778 | ENSG00000119771";"36 | 28";"null | Kelch repeat and BTB domain containing protein 9.";"null | null";"Y1240_HUMAN | KBTBD9";	0.188957	-0.245324	-0.0298569		9p22.1-9p21.3_15904326_RP11-179A4_NA	-0.18618	0.052918	0.0233585
G003790	G003790;RP11-507M3;"ENSG00000198399 | ENSG00000176732 | ENSG00000186453 | ENSG00000115128 | ENSG00000115129 | ENSG00000119782";"36 | 36 | 36 | 36 | 36 | 36";"Intersectin-2 (SH3 domain-containing protein 1B) (SH3P18) (SH3P18-like WASP associated protein). | Profilin-4 (Profilin IV). | null | Pre-mRNA branch site protein p14 (SF3B 14 kDa subunit). | Putative quinone oxidoreductase (EC 1.-.-.-) (Tum…	0.0205972	-0.185859	-0.0472814		9p21.3_16174605_RP11-536D16_NA	-0.327919	0.0117839	-0.0314973
G000672	G000672;RP11-169L20;"ENSG00000184924 | ENSG00000201266 | ENSG00000084676 | ENSG00000195457 | ENSG00000138092";"36 | 36 | 36 | 36 | 36";"null | null | Nuclear receptor coactivator 1 (EC 2.3.1.48) (NCoA-1) (Steroid receptor coactivator-1) (SRC-1) (RIP160) (Hin-2 protein). | null | null";"391356 | null | 8648 | null | 79172";"NP_001013685.1 | null | NCOA1 | null | NP_077298.1";	0.128387	0.364367	0.175221		9p_16316828_RP11-109M15_784	-0.319877	0.061802	0.100413
G002400	G002400;RP11-404P12;"ENSG00000190869 | ENSG00000138101 | ENSG00000201160 | ENSG00000202282 | ENSG00000143970 | ENSG00000189867";"36 | 28 | 36 | 36 | 36 | 36";"null | Dystrobrevin beta (Beta-dystrobrevin) (DTN-B). | null | null | additional sex combs like 2 | null";"null | 1838 | null | null | 55252 | null";"null | DTNB | null | null | ASXL2 | null";	0.0322984	0.397299	0.186694		9p21.3_16380314_RP11-280L17_NA	-0.436052	0.0276213	0.0396467
G004392	G004392;RP11-558C24;"ENSG00000084731 | ENSG00000199872 | ENSG00000192404 | ENSG00000084733 | ENSG00000173596";"28 | 36 | 36 | 28 | 36";"Kinesin-like protein KIF3C. | null | null | Ras-related protein Rab-10. | PREDICTED: similar to UPF0315 protein (AD-001) (HSPC152/HSPC170)";"3797 | null | null | 10890 | 391358";"KIF3C | null | null | RAB10 | XP_372921.1";	-0.296053	-0.115707	-0.159131		9p21.3_16563916_RP11-183I6_FLJ20043	-0.122731	0.0768462	0.0601199
G004544	G004544;RP11-214J9;"ENSG00000084733 | ENSG00000157833 | ENSG00000185335 | ENSG00000084754";"28 | 36 | 36 | 36";"Ras-related protein Rab-10. | HRIHFB2063 protein (Fragment). | null | Trifunctional enzyme alpha subunit	-0.0384985	-0.116498	0.0731251		9p21.3_16743969_RP11-62F24_NA	-0.353844	0.0499244	0.0802601
G000425	G000425;RP11-106G13;"ENSG00000198147 | ENSG00000115163 | ENSG00000157851 | ENSG00000177770";"36 | 36 | 36 | 36";"null | Centromere protein A (CENP-A) (Centromere autoantigen A). | Dihydropyrimidinase-related protein 5 (DRP-5) (ULIP6 protein) (Collapsin response mediator protein 5) (CRMP-5) (CRMP3-associated molecule) (CRAM). | null";"null | 54978 | 56896 | null";"null | CENPA | DPYSL5 | null";	0.0650266	0.201921	0.175273		9p21.3_16958567_RP11-519C17_NA	-0.0635282	0.00652719	-0.0577514
G004565	G004565;RP11-538J11;"ENSG00000163794 | ENSG00000138100 | ENSG00000115204 | ENSG00000115194 | ENSG00000115207 | ENSG00000084774 | ENSG00000138085 | ENSG00000163793";"28 | 36 | 28 | 36 | 36 | 36 | 36 | 28";"Urocortin precursor. | ring finger protein 30 isoform 2 | Mpv17 protein. | Zinc transporter 3 (ZnT-3) (Solute carrier family 30 member 3). | General transcription factor 3C polypeptide 2 (Transc…	0.0722788	-0.295138	0.00166364		9p21.3_17170860_RP11-132E11_NA	-0.126603	-0.00819161	0.0737188
G002414	G002414;RP11-413M20;"ENSG00000115234 | ENSG00000115211 | ENSG00000138002 | ENSG00000115216 | ENSG00000115241 | ENSG00000200003 | ENSG00000157992 | ENSG00000163795 | ENSG00000194384 | ENSG00000084734 | ENSG00000115207 | ENSG00000115226";"36 | 28 | 36 | 36 | 36 | 36 | 36 | 36 | 36 | 28 | 36 | 36";"Sorting nexin-17. | Translation initiation factor eIF-2B delta subunit (eIF-2B GDP-GTP exchange factor…	0.220755	-0.259827	-0.0337357		9p21.3_17312083_RP11-340N12_FLJ20276	-0.0998417	-0.00559421	0.0532836
G002342	G002342;RP11-373D23;"ENSG00000158019 | ENSG00000075426";"36 | 28";"brain and reproductive organ-expressed (TNFRSF1A modulator) isoform 3 | Fos-related antigen 2.";"9577 | 2355";"BRE | FOSL2";	0.114618	0.379505	0.292092		9p21.3_17537190_RP11-492A12_FLJ20276	-0.156384	-0.0279288	0.0410341
G004575	G004575;RP11-713D19;"ENSG00000163806 | ENSG00000186841";"36 | 36";"Serine/threonine protein phosphatase PP1-beta catalytic subunit (EC 3.1.3.16) (PP-1B). | speedy homolog 1 isoform 2";"5500 | 245711";"PPP1CB | SPDY1";	-0.0322225	-0.109242	-0.0135361		9p21.3_17662800_RP11-163F8_FLJ20276; SH3	-0.39916	0.052918	0.0204923
G001070	G001070;RP11-328L16;"ENSG00000171094";"36";"ALK tyrosine kinase receptor precursor (EC 2.7.1.112) (Anaplastic lymphoma kinase) (CD246 antigen).";"238";"ALK";	-0.0231183	-0.177224	-0.00582197		9p21.3_17817421_RP11-335L15_SH3GL2	0.224684	-0.0307387	0.0634716
G001599	G001599;RP11-23B13;"ENSG00000162949 | ENSG00000172954";"36 | 36";"calpain 13 | lysocardiolipin acyltransferase isoform 1";"92291 | 253558";"CAPN13 | LYCAT";	-0.204288	-0.178596	-0.182623		9p21.3_18014930_RP11-123J20_NA	-0.687384	-0.000635888	0.0862268
G002730	G002730;RP11-540E17;"ENSG00000158125";"36";"Xanthine dehydrogenase/oxidase [Includes: Xanthine dehydrogenase (EC 1.17.1.4) (XD); Xanthine oxidase (EC 1.17.3.2) (XO) (Xanthine oxidoreductase)].";"7498";"XDH";	0.112805	0.470872	0.207636		9p_18014930_RP11-123J20_785	-0.214909	-0.00203876	0.0487008
G002736	G002736;RP11-559D11;"ENSG00000115760";"28";"Baculoviral IAP repeat-containing protein 6 (Ubiquitin-conjugating BIR-domain enzyme apollon).";"57448";"BIRC6";	-0.189296	-0.181863	-0.227955		9p21.3_18283748_RP11-1A10_NA	-0.393125	-0.0224387	0.0262566
G002530	G002530;RP11-258F20;"ENSG00000049323";"36";"Latent transforming growth factor beta binding protein	-0.187541	-0.126615	-0.0905509		9p21.3_18507515_RP11-570H19_NA	-0.196241	0.0540902	0.00426082
G004215	G004215;RP11-355K7;"ENSG00000049323";"36";"Latent transforming growth factor beta binding protein	-0.0481378	-0.124966	-0.0903603		9p21.3_18920137_RP11-503K16_ADAMTSL1	-0.221369	-0.0297782	0.0822446
G006399	G006399;RP11-257N21;;;;;;	0.156701	0.505837	0.162109		9p21.2_19133493_RP11-220B22_NA	-0.219315	0.0799734	0.127713
G006373	G006373;RP11-257N21;;;;;;	-0.238363	-0.261139	-0.299205		9p21.2_19386681_RP11-151J10_ADFP; FLJ200	-0.097521	0.0525516	-0.0411464
G000630	G000630;RP11-153O16;;;;;;	0.173808	-0.327349	-0.143992		9p_19650683_RP11-513M16_786	-0.0907719	-0.00946734	-0.0248996
G000984	G000984;RP11-288C18;"ENSG00000192293 | ENSG00000115808";"36 | 28";"null | Striatin.";"null | 6801";"null | STRN";	0.106501	0.0405569	0.00818919		9p21.2_19650683_RP11-513M16_RPS6	-0.107252	0.0349196	0.023714
G003461	G003461;RP11-531C11;"ENSG00000055332 | ENSG00000008869 | ENSG00000138068 | ENSG00000152133";"36 | 36 | 36 | 36";"Interferon-induced	-0.196448	-0.162003	-0.0216232		9p21.2_19926737_RP11-252O2_SLC24A2	-0.237369	0.0191829	0.091927
G004269	G004269;RP11-423P10;"ENSG00000192666 | ENSG00000003509 | ENSG00000115816 | ENSG00000055332 | ENSG00000115825";"36 | 36 | 36 | 36 | 36";"null | null | CCAAT/enhancer binding protein zeta (CCAAT-box-binding transcription factor) (CCAAT-binding factor) (CBF). | Interferon-induced	-0.0793348	-0.131915	-0.0970934		9p21.2_20209925_RP11-378I6_NA	-0.160098	0.0404514	0.0415026
G002842	G002842;RP11-278G12;"ENSG00000163171";"36";"Cdc42 effector protein 3 (Binder of Rho GTPases 2) (MSE55-related Cdc42-binding protein).";"10602";"CDC42EP3";	0.192797	0.336185	0.265583		9p21.1_20761706_RP11-73E6_MLLT3	0.246897	0.0502147	-0.00946084
G004165	G004165;RP11-314C9;"ENSG00000199603 | ENSG00000115841 | ENSG00000188339 | ENSG00000138061 | ENSG00000177744 | ENSG00000195549";"36 | 36 | 36 | 28 | 36 | 36";"null | null | null | Cytochrome P450 1B1 (EC 1.14.14.1) (CYPIB1). | null | null";"null | 151393 | null | 1545 | 285154 | null";"null | NP_653314.1 | null | CYP1B1 | NP_775923.1 | null";	0.260346	0.447743	0.159211		9p21.1_21124052_RP11-43M11_FLJ20375	-0.125137	0.026624	-0.0200424
G000680	G000680;RP11-173C1;"ENSG00000195030 | ENSG00000188248 | ENSG00000199367 | ENSG00000177102 | ENSG00000115904";"36 | 36 | 36 | 36 | 28";"null | PREDICTED: hypothetical protein XP_497834 | null | null | Son of sevenless protein homolog 1 (SOS-1).";"null | 442012 | null | null | 6654";"null | XP_497834.1 | null | Q8N2V9_HUMAN | SOS1";	-0.295117	-0.228009	-0.316847		9p21.1_21333990_RP11-113D19_IFNA21; IFNB	-0.209269	0.00227734	0.0568432
G003442	G003442;RP11-449G16;"ENSG00000189939 | ENSG00000011566";"36 | 36";"null | Mitogen-activated protein kinase kinase kinase kinase 3 (EC 2.7.1.37) (MAPK/ERK kinase kinase kinase 3) (MEK kinase kinase 3) (MEKKK 3) (Germinal center kinase-related protein kinase) (GLK).";"null | 8491";"null | MAP4K3";	0.229553	0.377341	0.202922		9p_21333992_RP11-113D19_787	-0.39376	0.0534864	0.0641897
G002381	G002381;RP11-395B14;"ENSG00000011566 | ENSG00000191977";"36 | 36";"Mitogen-activated protein kinase kinase kinase kinase 3 (EC 2.7.1.37) (MAPK/ERK kinase kinase kinase 3) (MEK kinase kinase 3) (MEKKK 3) (Germinal center kinase-related protein kinase) (GLK). | null";"8491 | null";"MAP4K3 | null";	0.18716	0.421063	0.167577		9p22_21494054_RP11-1P8_IFNA16	0.0515547	-0.0236855	-0.072313
G001305	G001305;RP11-457F14;"ENSG00000183023";"28";"Sodium/calcium exchanger 1 precursor (Na(+)/Ca(2+)-exchange protein 1).";"6546";"SLC8A1";	-0.329852	-0.425494	-0.323305		9p21.1_21550361_RP11-380P16_IFN5; IFN14;	-0.256064	0.0633113	-0.00265461
G001330	G001330;RP11-478M12;;;;;;	0.234752	0.186853	0.036661		9p21.1_21670852_RP11-354P17_IFN1; IFN2;	0.0239341	-0.0578857	-0.0519271
G001009	G001009;RP11-299C5;"ENSG00000143924 | ENSG00000115944";"36 | 36";"Echinoderm microtubule-associated protein-like 4 (EMAP-4) (Restrictedly overexpressed proliferation-associated protein) (Ropp 120). | Cytochrome c oxidase subunit VIIa-related protein	0.209775	0.767995	0.0656805		9p21.1_21843963_RP11-344A7_NA	-0.434569	0.0556049	0.0622713
G001972	G001972;RP11-17L5;"ENSG00000178006 | ENSG00000115970 | ENSG00000152518";"36 | 36 | 28";"null | thyroid adenoma associated isoform 2 | Butyrate response factor 2 (TIS11D protein) (EGF-response factor 2) (ERF-2).";"null | 63892 | 678";"Q8N5G4_HUMAN | THADA | ZFP36L2";	0.273042	0.720129	0.164064		9p21.1_22070192_RP11-70L8_MTAP	-0.0741104	0.0718691	0.0885925
G000724	G000724;RP11-204D19;"ENSG00000115970";"36";"thyroid adenoma associated isoform 2";"63892";"THADA";	0.287179	-0.0956665	-0.0843392		9p21_22110388_Rp11-149I2_CDKN2A u. B	-0.363125	-0.00699186	-0.0464331
G002014	G002014;RP11-24I5;"ENSG00000138079 | ENSG00000138032 | ENSG00000195787 | ENSG00000188358 | ENSG00000138078";"36 | 28 | 36 | 36 | 36";"Neutral and basic amino acid transport protein rBAT (B(0	0.195434	0.671729	0.0661415		9p21_22110388_RP11-149I2_p16/p14ARF CDKN	-0.20742	-0.0154005	0.0874629
G001246	G001246;RP11-421J10;;;;;;	-0.179612	0.0979202	0.114205		9p21.1_22236848_RP11-149I2_NA	-0.238709	0.0920496	0.0689149
G002130	G002130;RP11-27C22;"ENSG00000171132";"28";"Protein kinase C	0.313171	0.417057	0.190229		9p21.1_22336003_RP11-145E5_NA	-0.301646	0.0266442	0.072466
G000441	G000441;RP11-110G2;"ENSG00000171132";"28";"Protein kinase C	0.127259	-0.359584	-0.119456		9p21.1_22493436_RP11-408N14_NA	-0.221161	-0.0166987	0.027166
G004323	G004323;RP11-480A6;"ENSG00000193862 | ENSG00000116016";"36 | 36";"null | Endothelial PAS domain protein 1 (EPAS-1) (Member of PAS protein 2) (MOP2) (Hypoxia-inducible factor 2 alpha) (HIF-2 alpha) (HIF2 alpha) (HIF-1 alpha-like factor) (HLF).";"null | 2034";"null | EPAS1";	-0.0732698	-0.172877	-0.0979416		9p21.1_22647119_RP11-441I5_DMRTA1	-0.234298	0.0761355	0.062696
G004262	G004262;RP11-417F21;"ENSG00000187600 | ENSG00000171142 | ENSG00000119729 | ENSG00000119878 | ENSG00000151665";"36 | 36 | 28 | 36 | 28";"null | ATPase	-0.0104591	0.345681	0.182172		9p21.1_22954548_RP11-370B11_NA	-0.105612	0.078708	0.0902098
G004500	G004500;RP11-761B3;"ENSG00000143933 | ENSG00000162864 | ENSG00000068724";"36 | 36 | 28";"Calmodulin (CaM). | null | Tetratricopeptide repeat protein 7A (TPR repeat protein 7).";"805 | 285051 | null";"CALM1 | NP_775920.1 | TTC7A";	0.320699	0.156295	0.167239		9p21.1_23218802_RP11-103B9_NA	-0.239647	0.161991	0.101374
G001271	G001271;RP11-436K12;;;;;;	-0.0785206	-0.181452	0.012621		9p21.1_23697405_RP11-495L19_NA	-0.415179	0.103212	0.0597119
G003045	G003045;RP5-960D23;"ENSG00000116062 | ENSG00000138081";"36 | 36";"DNA mismatch repair protein MSH6 (MutS-alpha 160 kDa subunit) (G/T mismatch binding protein) (GTBP) (GTMBP) (p160). | F-box only protein 11 (Vitiligo-associated protein VIT-1).";"2956 | 80204";"MSH6 | FBX11_HUMAN";	-0.107542	-0.175069	0.069085		9p_24411553_RP11-33K8_788	-0.194605	1.85448e-06	0.112344
G001977	G001977;RP11-19A8;"ENSG00000170820 | ENSG00000178227";"28 | 36";"Follicle stimulating hormone receptor precursor (FSH-R) (Follitropin receptor). | null";"2492 | null";"FSHR | null";	0.337754	0.657137	0.0778851		9p_26011029_RP11-33G16_789	0.0236182	0.0690324	0.0526124
G006285	G006285;RP11-436L21;"ENSG00000170820";"28";"Follicle stimulating hormone receptor precursor (FSH-R) (Follitropin receptor).";"2492";"FSHR";	0.135486	0.436561	0.247957		9p_26837341_RP11-5P15_790	0.0966951	0.0181653	0.0668468
G006173	G006173;RP11-436L21;"ENSG00000170820 | ENSG00000190697 | ENSG00000200743";"28 | 36 | 36";"Follicle stimulating hormone receptor precursor (FSH-R) (Follitropin receptor). | null | null";"2492 | null | null";"FSHR | null | null";	0.00685145	0.0552953	-0.122427		9p_28362408_RP11-20P5_791	-0.189064	0.0405114	0.0626252
G001310	G001310;RP11-460M2;"ENSG00000200743 | ENSG00000190697";"36 | 36";"null | null";"null | null";"null | null";	0.395153	-0.0663208	-0.0793056		9p_29889271_RP11-48L13_792	0.026889	-0.048175	-0.0626539
G005031	G005031;RP11-752K8;;;;;;	0.0249805	0.26817	-0.134345		9p21_32289371_Rp11-79E21_CDKN2A	0.101726	0.023177	0.0388123
G001047	G001047;RP11-319N5;"ENSG00000179915";"36";"Neurexin-1-beta precursor (Neurexin I-beta).";"9378";"NRX1B_HUMAN";	0.251604	0.854601	0.117946		9p13-9p21_33149619_Rp11-118C13_SMU-1	-0.0995443	0.118751	-0.00224821
G002563	G002563;RP11-5M9;"ENSG00000179915";"36";"Neurexin-1-beta precursor (Neurexin I-beta).";"9378";"NRX1B_HUMAN";	-0.146006	-0.167254	-0.0567223		9p13_37094517_RP11-344B23_PAX5 1.	-0.168789	-0.00459991	-0.0260881
G002372	G002372;RP11-391D19;;;;;;	-0.212675	-0.0553711	-0.0583112		9p13_37217627_RP11-297B17_PAX5 2.	-0.121963	0.077802	-0.0451393
G002369	G002369;RP11-389K20;;;;;;	-0.0285863	0.257364	-0.066284		9q_62173175_RP11-274B18_793	0.162853	0.0146054	0.0297236
G001085	G001085;RP11-335O22;;;;;;	0.153255	0.356756	0.146252		9q_63302076_RP11-109D9_794	-0.0845125	0.0198543	0.0187833
G005038	G005038;RP11-1J4;;;;;;	0.843438	0.483736	0.568005		9q_65129308_RP11-563H8_795	0.101726	0.0510525	0.0842037
G006199	G006199;RP11-1J4;;;;;;	-0.0623163	-0.112164	-0.050689		9q_66663046_RP11-71A24_796	0.156358	0.020994	0.0214106
G000220	G000220;RP11-7H13;;;;;;	0.0477817	0.223545	0.0168939		9q_69254188_RP11-66O21_797	-0.026538	0.0595706	0.0611397
G001400	G001400;RP11-508L23;"ENSG00000143942 | ENSG00000194258 | ENSG00000068912 | ENSG00000115239 | ENSG00000119737 | ENSG00000068878 | ENSG00000193502";"36 | 36 | 36 | 36 | 36 | 36 | 36";"null | null | XTP3-transactivated gene B protein precursor. | Ankyrin repeat and SOCS box protein 3 (ASB-3). | Probable G-protein coupled receptor 75. | proteasome (prosome	-0.00680854	-0.172528	-0.154713		9q_70718758_RP11-490H9_798	0.00310817	0.0205059	0.0340338
G004399	G004399;RP11-564H16;"ENSG00000115306";"36";"Spectrin beta chain	0.109872	0.383808	0.154407		9q_72355044_RP11-174K23_799	0.0922309	0.0374299	-0.0788655
G002136	G002136;RP11-30C22;"ENSG00000115306 | ENSG00000143940";"36 | 36";"Spectrin beta chain	0.294916	0.103204	0.0245581		9q_74047577_RP11-384P5_800	-0.0830707	0.0124995	0.0679784
G000628	G000628;RP11-152O18;"ENSG00000138041 | ENSG00000138035";"36 | 36";"null | Polyribonucleotide nucleotidyltransferase 1	0.249214	0.796877	0.108135		9q_75884813_RP11-432M2_801	-0.0467443	-0.0119073	0.0305319
G004335	G004335;RP11-494H5;"ENSG00000115380";"36";"EGF-containing fibulin-like extracellular matrix protein 1 precursor (Fibulin-3) (FIBL-3) (Fibrillin-like protein) (Extracellular protein S1-5).";"2202";"EFEMP1";	-0.127045	-0.109856	0.00864675		9q_77144832_RP11-439A18_802	0.0324792	-0.0207928	0.0252011
G001340	G001340;RP11-481J13;"ENSG00000191478 | ENSG00000199395 | ENSG00000175888 | ENSG00000055813";"36 | 36 | 36 | 36";"null | null | null | null";"null | null | null | null";"null | null | Q8N8T8_HUMAN | Q96PX6_HUMAN";	0.121682	-0.107894	-0.0736642		9q_78928513_RP11-172F7_803	0.00528993	0.00903564	0.0652354
G001863	G001863;RP11-64B12;"ENSG00000191478 | ENSG00000199395 | ENSG00000055813";"36 | 36 | 36";"null | null | null";"null | null | null";"null | null | Q96PX6_HUMAN";	0.169262	-0.0889299	-0.0891062		9q_80641309_RP11-276H19_804	0.0487284	0.0195192	0.0665227
G006119	G006119;RP11-201J10;;;;;;	0.152194	-0.195341	-0.0854929		9q_81163786_RP11-249H20_805	0.0055003	-0.00345337	0.0532742
G006364	G006364;RP11-201J10;;;;;;	-0.0107238	-0.0886414	-0.0605765		9q_81601817_RP11-345K9_806	-0.0784401	0.0827894	-0.0961597
G004343	G004343;RP11-501L9;"ENSG00000028116";"36";"Serine/threonine-protein kinase VRK2 (EC 2.7.1.37) (Vaccinia-related kinase 2).";"7444";"VRK2_HUMAN";	-0.0993313	-0.430367	-0.126216		9q21_81919220_RP11-40C6_DAPK1	0.101726	0.052918	0.0216262
G002287	G002287;RP11-422B1;;;;;;	-0.113497	-0.0849395	-0.195286		9q21_82037031_RP11-249H20_DAPK1	-0.0655871	-0.053313	0.0308634
G002536	G002536;RP11-260K8;;;;;;	-0.29961	-0.264236	-0.290439		9q21_82108180_RP11-65B23_DAPK1;CTSL	-0.00212722	-0.0324686	-0.00828453
G001282	G001282;RP11-440P5;"ENSG00000119866";"36";"B-cell lymphoma/leukemia 11A (B-cell CLL/lymphoma 11A) (COUP-TF interacting protein 1) (Ecotropic viral integration site 9 protein) (EVI-9).";"53335";"BCL11A";	-0.231592	-0.285262	-0.244059		9q_83518553_RP11-8B23_807	0.108344	0.0160909	-0.0247797
G004462	G004462;RP11-685I11;"ENSG00000119866";"36";"B-cell lymphoma/leukemia 11A (B-cell CLL/lymphoma 11A) (COUP-TF interacting protein 1) (Ecotropic viral integration site 9 protein) (EVI-9).";"53335";"BCL11A";	-0.256205	-0.363823	-0.198552		9q_84970579_RP11-440G5_808	-0.000136035	-0.0454546	0.0125952
G002472	G002472;RP11-373L24;"ENSG00000162927 | ENSG00000162928 | ENSG00000193834 | ENSG00000162924 | ENSG00000201076 | ENSG00000191802";"36 | 28 | 36 | 28 | 36 | 36";"null | Peroxisomal membrane protein PEX13 (Peroxin-13). | null | C-Rel proto-oncogene protein (C-Rel protein). | null | null";"150962 | 5194 | null | 5966 | null | null";"NP_653310.1 | PEX13 | null | REL | null | null";	-0.100837	-0.0929575	-0.0801111		9q_87035471_RP11-30L4_809	-0.149608	0.0531438	-0.0244044
G006728	G006728;RP11-373L24;"ENSG00000162927 | ENSG00000162928 | ENSG00000201076 | ENSG00000193834 | ENSG00000191802 | ENSG00000162924";"36 | 28 | 36 | 36 | 36 | 28";"null | Peroxisomal membrane protein PEX13 (Peroxin-13). | null | null | null | C-Rel proto-oncogene protein (C-Rel protein).";"150962 | 5194 | null | null | null | 5966";"NP_653310.1 | PEX13 | null | null | null | REL";	0.32667	0.215962	0.114055		9q_88947124_RP11-435O5_810	0.00744889	0.0705276	-0.00318478
G001334	G001334;RP11-479F13;"ENSG00000115464";"36";"ubiquitin specific protease 34";"9736";"USP34";	0.065078	0.0641076	-0.0652961		9q22_90043903_RP11-435O5_PTCH	0.164794	0.0516126	0.00611487
G004214	G004214;RP11-355B11;"ENSG00000082898";"36";"Exportin-1 (Chromosome region maintenance 1 protein homolog).";"7514";"XPO1";	0.100311	0.52949	0.0127208		9q_90866162_RP11-23J9_811	0.319678	0.0158162	-0.0327182
G004459	G004459;RP11-681L4;"ENSG00000173163 | ENSG00000195417 | ENSG00000170264 | ENSG00000115484";"28 | 36 | 36 | 28";"COMM domain containing protein 1 (Murr1 protein). | null | null | T-complex protein 1	0.0770022	0.360814	0.262526		9q_91369137_RP11-23B15_812	0.0480232	-0.0186003	0.0718058
G000260	G000260;RP11-52F10;;;;;;	-0.0805792	-0.0118833	-0.0361049		9q_92482277_RP11-192E23_813	0.113575	0.0247647	-0.0206505
G002537	G002537;RP11-261A24;"ENSG00000192286 | ENSG00000191389 | ENSG00000143951 | ENSG00000181177";"36 | 36 | 36 | 36";"null | null | null | Endozepine-like protein type 1 mutant.";"null | null | 51057 | null";"null | null | NP_056994.2 | Q9NRE5_HUMAN";	-0.396338	-0.539879	-0.260376		9q_92991580_RP11-547C13_814	-0.0767882	0.0045729	0.0395974
G004240	G004240;RP11-391A7;"ENSG00000014641 | ENSG00000143951 | ENSG00000119838 | ENSG00000181067";"28 | 36 | 36 | 36";"Malate dehydrogenase	-0.0604394	-0.0272398	-0.0398325		9q33_93458056_RP11-192E23_TGFBRI	0.0132176	0.0784083	0.00873931
G002235	G002235;RP11-568N6;"ENSG00000191750 | ENSG00000119844 | ENSG00000196288 | ENSG00000119862";"36 | 36 | 36 | 36";"null | aftiphilin protein isoform b | null | null";"null | 54812 | null | 29094";"null | NP_060127.3 | Q9HBR8_HUMAN | NP_054900.1";	-0.230449	-0.502577	-0.215372		9q33_93591021_RP11-96L7 _TGFBRI	0.0218928	-0.00938573	0.0801758
G003404	G003404;RP11-420C9;"ENSG00000138071 | ENSG00000200654 | ENSG00000011523 | ENSG00000172974 | ENSG00000138069 | ENSG00000189575";"28 | 36 | 36 | 36 | 36 | 36";"Actin-like protein 2 (Actin-related protein 2). | null | null | null | Ras-related protein Rab-1A (YPT1-related protein). | null";"10097 | null | 23177 | null | 5861 | null";"ACTR2 | null | NP_055962.1 | null | RAB1A | null";	0.222075	-0.123311	-0.066569		9q_94509393_RP11-80H12_815	-0.0496373	0.0261948	0.0912106
G002545	G002545;RP11-263L17;"ENSG00000191093";"36";"null";"null";"null";	0.120693	0.366983	0.233916		9q_97117796_RP11-318L4_816	0.394982	-0.0135387	0.0670813
G002211	G002211;RP11-554F14;"ENSG00000143995";"28";"Homeobox protein Meis1.";"4211";"MEIS1";	0.334714	0.109147	-0.0215209		9q_98944411_RP11-287A8_817	-0.0564753	-0.0167995	0.0544395
G006197	G006197;RP11-547F18;;;;;;	0.225368	-0.0128519	-0.090525		9q_101072785_RP11-438P9_818	0.0764503	0.0384674	-0.0217429
G006390	G006390;RP11-547F18;;;;;;	-0.118705	-0.106131	-0.0885307		9q_102977008_RP11-388N6_819	-0.00445798	0.0934693	0.0254197
G000304	G000304;RP11-67K11;"ENSG00000197223";"36";"nuclear DNA-binding protein";"10438";"NP_006324.1";	-0.109672	-0.455798	-0.22844		9q_104674145_RP11-202G18_820	0.00956816	0.0506667	0.132536
G006410	G006410;RP11-436F9;"ENSG00000163219";"36";"Rho-GTPase-activating protein 25.";"null";"ARHGAP25";	0.133384	-0.173411	-0.0250797		9q_106310565_RP11-88M9_821	-0.071366	-0.00317784	0.0272876
G006284	G006284;RP11-436F9;"ENSG00000163219";"36";"Rho-GTPase-activating protein 25.";"null";"ARHGAP25";	0.362111	0.243272	0.126971		9q_108365822_RP11-78H18_822	-0.091932	0.0582274	0.0540844
G006133	G006133;RP11-304A15;"ENSG00000163217 | ENSG00000163219";"28 | 36";"Bone morphogenetic protein 10 precursor (BMP-10). | Rho-GTPase-activating protein 25.";"27302 | null";"BMP10 | ARHGAP25";	0.353987	0.23502	0.048001		9q_108670902_RP11-445L6_823	-0.0936636	0.0618034	0.131053
G001826	G001826;RP11-304A15;"ENSG00000163217 | ENSG00000163219";"28 | 36";"Bone morphogenetic protein 10 precursor (BMP-10). | Rho-GTPase-activating protein 25.";"27302 | null";"BMP10 | ARHGAP25";	0.062865	0.0324078	-0.0353418		9q_108801078_RP11-382H18_824	-0.230193	0.159607	0.0592774
G004391	G004391;RP11-556P10;"ENSG00000196975";"36";"Annexin A4 (Annexin IV) (Lipocortin IV) (Endonexin I) (Chromobindin-4) (Protein II) (P32.5) (Placental anticoagulant protein II) (PAP-II) (PP4-X) (35-beta calcimedin) (Carbohydrate-binding protein P33";"307";"ANXA4";	0.104772	-0.147653	-0.0483951		9q33_109632166_RP11-445L6 _DEC1 bA279J9	-0.0576392	0.0868925	0.146344
G004048	G004048;RP11-175A7;"ENSG00000115998 | ENSG00000169564 | ENSG00000116005 | ENSG00000116001";"36 | 28 | 36 | 36";"null | Poly(rC)-binding protein 1 (Alpha-CP1) (hnRNP-E1) (Nucleic acid binding protein SUB2.3). | Prenylcysteine oxidase precursor (EC 1.8.3.5) (PCL1). | Nucleolysin TIA-1 isoform p40 (RNA-binding protein TIA-1) (p40-TIA-1) [Contains: Nucleolysin TIA-1 isoform p15 (p15-TIA-1)].";"54980 …	-0.116449	-0.0813514	0.0431717		9q33_109634376_RP11-404K23_DEC1 bA279J9	0.0760978	-0.0140915	0.0663007
G001683	G001683;RP11-245N4;"ENSG00000035141";"36";"null";"84908";"NP_116211.1";	0.0527909	-0.0894929	-0.166718		9q33_109634376_RP11-279J9_DEC1 bA279J9 o	-0.0068007	0.0106695	0.0993763
G004324	G004324;RP11-480F1;"ENSG00000163235";"28";"Transforming growth factor alpha precursor (TGF-alpha) (EGF-like TGF) (ETGF) (TGF type 1).";"7039";"TGFA";	-0.13266	-0.0948719	-0.15558		9q33_109813270_RP11-382H18 _DEC1 bA279J	0.101726	-0.0153117	0.0674659
G004282	G004282;RP11-436H22;"ENSG00000163235 | ENSG00000075340";"28 | 28";"Transforming growth factor alpha precursor (TGF-alpha) (EGF-like TGF) (ETGF) (TGF type 1). | Beta adducin (Erythrocyte adducin beta subunit).";"7039 | 119";"TGFA | ADD2";	-0.0065441	0.011803	0.0477802		9q_110156683_RP11-67K19_825	-0.159928	0.134933	0.0531135
G002866	G002866;CTB-11K1;;;;;;	0.0929134	-0.43921	-0.0811342		9q_111319900_RP11-388N2_826	-0.106267	-0.0255503	0.0297236
G001321	G001321;RP11-467P9;"ENSG00000124383 | ENSG00000124370 | ENSG00000198787 | ENSG00000189541 | ENSG00000124357 | ENSG00000144039 | ENSG00000124374";"28 | 36 | 36 | 36 | 28 | 36 | 36";"U3 small nucleolar ribonucleoprotein protein MPP10 (M phase phosphoprotein 10). | Methylmalonyl-CoA epimerase	0.316482	-0.0979397	-0.00608882		9q_112950698_RP11-574M5_827	-0.079732	0.00796964	0.0749581
G001100	G001100;RP11-343N14;"ENSG00000144036";"28";"Exocyst complex component Sec15B.";"null";"SEC15L2";	0.234323	-0.0108275	-0.0877181		9q33_113546688_RP11-574M5_DBCCR1 bA574M5	-0.0822059	0.0241914	0.051227
G004172	G004172;RP11-321C18;"ENSG00000144036 | ENSG00000195997 | ENSG00000200532 | ENSG00000116096";"28 | 36 | 36 | 28";"Exocyst complex component Sec15B. | null | null | Sepiapterin reductase (EC 1.1.1.153) (SPR).";"null | null | null | 6697";"SEC15L2 | null | null | SPR";	0.187039	0.479889	0.0336204		9q33_113638457_RP11-28O4_DBCCR1 bA574M5	-0.119178	0.00492703	0.0413856
G004308	G004308;RP11-466M21;"ENSG00000116096 | ENSG00000135638 | ENSG00000144040 | ENSG00000135631";"28 | 36 | 36 | 36";"Sepiapterin reductase (EC 1.1.1.153) (SPR). | Homeobox protein EMX1 (Empty spiracles homolog 1) (Empty spiracles- like protein 1). | Sideroflexin-5. | Rab11 family-interacting protein 5 (Rab11-FIP5) (Rab11-interacting protein Rip11) (Gamma-SNAP-associated factor 1) (Gaf-1) (Phosphoprot…	0.346669	0.0860983	0.153614		9q_113800965_RP11-360A18_828	-0.0819005	0.019799	0.0742428
G003912	G003912;RP11-44N22;"ENSG00000196651 | ENSG00000135624 | ENSG00000135632 | ENSG00000198852 | ENSG00000135631 | ENSG00000135617 | ENSG00000135625 | ENSG00000163013";"28 | 28 | 36 | 36 | 36 | 36 | 28 | 36";"null | T-complex protein 1	0.375041	-0.237375	0.0299494		9q_115048973_RP11-477J21_829	0.210843	0.0559839	-0.0207926
G001266	G001266;RP11-434P11;"ENSG00000144035 | ENSG00000144034 | ENSG00000163016 | ENSG00000144048 | ENSG00000116127";"36 | 36 | 36 | 36 | 36";"N-acetyltransferase 8 | PRPK (p53-related protein kinase)-binding protein | null | RNA/RNP complex-1 intereracting phosphatase (EC 3.1.3.-) (Phosphatase that interacts with RNA/RNP complex 1) (Dual specificity protein phosphatase 11). | ALMS1";"9027 | 51002 | 200…	0.0388568	0.0340181	0.0197846		9q33_115636481_RP11-477J21_GSN;MOST2	0.061636	0.0201265	0.020152
G003920	G003920;RP11-51I5;"ENSG00000201876 | ENSG00000114956 | ENSG00000124356 | ENSG00000190712 | ENSG00000163017";"36 | 28 | 36 | 36 | 36";"null | Deoxyguanosine kinase	-0.0164808	0.20691	0.204485		9q_116909748_RP11-137O6_830	-0.0849798	0.0176672	-0.0765345
G000181	G000181;RP11-1P9;"ENSG00000159239 | ENSG00000114993 | ENSG00000005448 | ENSG00000188331 | ENSG00000188687";"28 | 36 | 36 | 28 | 36";"null | rhotekin isoform b | WD-repeat protein 54. | null | Dynactin-1 (150 kDa dynein-associated polypeptide) (DP-150) (DAP-150) (p150-glued) (p135).";"null | 6242 | 84058 | null | 57835";"null | RTKN | WDR54 | null | SLC4A5";	0.247963	-0.000715536	0.0400865		9q_118202822_RP11-101K10_831	0.0190135	0.0665104	0.108008
G004364	G004364;RP11-523H20;"ENSG00000115274 | ENSG00000115307 | ENSG00000173027 | ENSG00000159239 | ENSG00000115318 | ENSG00000005448 | ENSG00000114993 | ENSG00000115289 | ENSG00000188331 | ENSG00000144045 | ENSG00000115275 | ENSG00000115317 | ENSG00000188687 | ENSG00000179528 | ENSG00000115282 | ENSG00000135637 | ENSG00000179515 | ENSG00000115297";"36 | 28 | 36 | 28 | 28 | 36 | 36 | 36 | 28 | 36 | 36 |…	0.221162	0.305805	0.203035		9q_120331233_RP11-205K6_832	0.115328	0.0603491	-0.105022
G004197	G004197;RP11-342K6;"ENSG00000190437 | ENSG00000191110 | ENSG00000115364 | ENSG00000005436";"36 | 36 | 36 | 36";"null | null | 39S ribosomal protein L19	-0.254286	-0.219957	-0.234289		9q_122576395_RP11-545E17_833	0.101726	0.0401484	-0.0629013
G001083	G001083;RP11-335E8;;;;;;	0.1902	0.147142	-0.0133595		9q34.1_122576395_RP11-545E17_ENDOG	0.202231	0.029561	-0.048352
G001452	G001452;RP11-535E19;;;;;;	-0.143265	-0.18448	-0.123045		9q34_122969498_RP11-247A12_PPP2R4; CRAT	0.206478	0.0253924	-0.0599565
G000234	G000234;RP11-9O10;;;;;;	-0.336579	-0.280023	-0.171755		9q_124481975_RP11-57C19_834	-0.0432756	0.0487208	-0.00567252
G006212	G006212;RP11-142A12;;;;;;	-0.498354	1.00795	-0.0464844		9q34.1_124666707_RP11-83J21_ABL1; FLJ148	0.0976565	0.0737069	-0.00812816
G001235	G001235;RP11-419E14;;;;;;	-0.245414	-0.211645	-0.25046		9q_124866638_RP11-143H20_835	0.0233288	0.0644077	-0.0389169
G001309	G001309;RP11-458O14;;;;;;	0.0667332	0.0914648	-0.0275117		9q34.1_125027074_RP11-57C19 _ABL1;RRP4;P	0.208822	-0.0257871	-0.0444094
G006131	G006131;RP11-303I4;"ENSG00000066032";"36";"Alpha-2 catenin (Alpha-catenin-related protein) (Alpha N-catenin).";"1496";"CTNNA2";	0.0112042	0.142608	-0.0698071		9q34.1_125198537_RP11-83J21_ABL1	0.0692564	-0.0600564	0.0113943
G006244	G006244;RP11-303I4;"ENSG00000066032";"36";"Alpha-2 catenin (Alpha-catenin-related protein) (Alpha N-catenin).";"1496";"CTNNA2";	0.275698	0.760365	0.0759135		9q34.1_125373003_Rp11-105C7_ABL1;LAMC3	0.226464	0.0633256	-0.0570188
G000365	G000365;RP11-89C12;"ENSG00000198702";"36";"CDNA PSEC0134 fis	-0.0745017	0.0414779	-0.141887		9q_126655924_RP11-295G24_836	0.174713	0.0857792	-0.0659134
G001368	G001368;RP11-495B16;;;;;;	-0.0413342	-0.20245	-0.0903105		9q34_126656368_RP11-295G24_TSC1; C9orf9	0.0856091	0.0182251	-0.0422758
G006198	G006198;RP11-548D17;;;;;;	0.21498	0.2269	0.165594		9q34_127188397_RP11-295G24_TSC1	0.107537	0.0765455	-0.0468418
G002493	G002493;RP11-548D17;;;;;;	0.217768	0.0129661	-0.071701		9q_129122322_RP11-399H11_837	0.143885	0.08916	-0.0731624
G004425	G004425;RP11-617F9;"ENSG00000034510 | ENSG00000176417 | ENSG00000176407";"28 | 36 | 36";"Thymosin beta-10. | null | potassium channel modulatory factor 1";"9168 | null | 56888";"TMSB10 | null | KCMF1";	-0.0538055	-0.0432182	0.0986693		9q_130131802_RP11-83N9_838	-0.0178914	0.0560137	0.185899
G004480	G004480;RP11-717A5;"ENSG00000115459 | ENSG00000042493 | ENSG00000193423 | ENSG00000195588 | ENSG00000202382 | ENSG00000042445 | ENSG00000152292 | ENSG00000193050 | ENSG00000200698";"36 | 28 | 36 | 36 | 36 | 36 | 36 | 36 | 36";"RNA binding motif and ELMO domain 1 | Macrophage capping protein (Actin-regulatory protein CAP-G). | null | null | null | all-trans-13	0.159303	-0.215468	0.0667043		9q34_131018905_RP11-523A20_TRAF2	0.470948	0.0339526	-0.00909199
G001412	G001412;RP11-513O19;"ENSG00000190687 | ENSG00000189902 | ENSG00000152292 | ENSG00000168899 | ENSG00000189556 | ENSG00000118640 | ENSG00000115486 | ENSG00000200698 | ENSG00000199936 | ENSG00000195588 | ENSG00000183894 | ENSG00000168890 | ENSG00000168894 | ENSG00000168906 | ENSG00000200439 | ENSG00000201357";"36 | 36 | 36 | 36 | 36 | 36 | 28 | 36 | 36 | 36 | 36 | 36 | 36 | 36 | 36 | 36";"null | nul…	0.0847085	-0.26262	-0.00789612		10p_1312485_RP11-29A19_839	0.143954	-0.0293266	0.0321481
G001018	G001018;RP11-301O19;"ENSG00000132305 | ENSG00000132313 | ENSG00000068654 | ENSG00000068615 | ENSG00000193869 | ENSG00000200241 | ENSG00000189953 | ENSG00000132300";"36 | 36 | 36 | 36 | 36 | 36 | 36 | 36";"Mitochondrial inner membrane protein (Mitofilin) (p87/89) (Proliferation-inducing gene 4 protein). | 39S ribosomal protein L35	-0.108724	-0.404806	-0.236284		10p15.3-p15.2_3093644_RP11-118K6_PFKP	0.180882	-0.0277699	-0.120776
G003958	G003958;RP11-81F3;"ENSG00000153561 | ENSG00000153563";"36 | 36";"null | T-cell surface glycoprotein CD8 alpha chain precursor (T-lymphocyte differentiation antigen T8/Leu-2).";"64795 | 925";"NP_073617.1 | CD8A";	-0.173803	-0.175826	-0.168217		10p_5581308_RP11-336A10_840	0.00112264	0.004579	-0.226926
G002816	G002816;RP11-21P18;"ENSG00000115593 | ENSG00000194425 | ENSG00000172086 | ENSG00000196049 | ENSG00000163586 | ENSG00000200581";"28 | 36 | 36 | 36 | 28 | 36";"SET and MYND domain containing protein 1. | null | null | null | Fatty acid-binding protein	0.21559	0.00597393	-0.00578483		10p15_5854464_RP11-536K7_IL15RA	-0.0019004	-0.0298011	-0.0375834
G003918	G003918;RP11-50B16;"ENSG00000163586 | ENSG00000190371 | ENSG00000144115 | ENSG00000115593 | ENSG00000202012";"28 | 36 | 36 | 28 | 36";"Fatty acid-binding protein	0.235783	-0.0619159	-0.00691773		10p15_5874551_RP11-536K7_IL15RA; IL2RA;F	-0.347886	-0.0043037	-0.0525169
G000996	G000996;RP11-294I20;"ENSG00000163182 | ENSG00000153587 | ENSG00000163245 | ENSG00000153586 | ENSG00000197794";"36 | 36 | 28 | 28 | 36";"null | Ig kappa chain V region EV15 precursor. | Ig kappa chain C region. | Ig kappa chain V-IV region precursor (Fragment). | null";"null | null | null | null | null";"null | KV5A_HUMAN | IGKC | IGKV4-1 | null";	-0.240663	-0.258039	-0.233336		10p_6214911_RP11-298K24_841	-0.0540541	-0.024484	0.0316332
G001044	G001044;RP11-316G9;"ENSG00000122156";"36";"Ig kappa chain V-I region HK101 precursor (Fragment).";"null";"KV1I_HUMAN";	0.175445	-0.0740394	-0.0690123		10p15_6282024_RP11-563J2_PRKCQ	-0.104112	-0.0164312	0.030985
G000314	G000314;RP11-71B7;"ENSG00000190284 | ENSG00000189504 | ENSG00000163060 | ENSG00000187984 | ENSG00000191247 | ENSG00000195310 | ENSG00000172014";"36 | 36 | 36 | 36 | 36 | 36 | 36";"null | null | null | null | null | null | Novel protein similar to Ankyrin repeat domain protein 18A (LOC441424) (Fragment).";"null | null | 150483 | null | null | null | null";"null | null | NP_653306.1 | null | null |…	-0.0250331	-0.131262	-0.0576039		10p15_6491778_RP11-5N23_PRKCQ	-0.470663	-0.0250546	0.0573136
G004476	G004476;RP11-708D7;"ENSG00000172005 | ENSG00000191589";"28 | 36";"Myelin and lymphocyte protein (T-lymphocyte maturation-associated protein). | null";"4118 | null";"MAL | null";	0.371694	0.234904	0.1367		10p_9968988_RP11-189M8_842	-0.170059	-0.0185525	0.0599872
G004311	G004311;RP11-468G5;"ENSG00000155066 | ENSG00000115042 | ENSG00000115041";"36 | 36 | 36";"prominin 2 | fumarylacetoacetate hydrolase domain containing 2A | Calsenilin (DRE-antagonist modulator) (DREAM) (Kv channel-interacting protein 3) (KChIP3) (A-type potassium channel modulatory protein 3).";"150696 | 51011 | 30818";"PROM2 | FAHD2A | CSEN";	0.0249082	-0.144467	0.124325		10p_13000749_RP11-730A19_843	-0.267199	-0.0580141	0.016009
G002147	G002147;RP11-34G16;;;;;;	0.392864	0.223483	0.227402		10p13_14711033_RP11-398C13_SUV39H2	-0.0921214	-0.0110579	0.0400854
G000597	G000597;RP11-139J6;"ENSG00000194023 | ENSG00000188886 | ENSG00000181210 | ENSG00000186281 | ENSG00000158025 | ENSG00000158050";"36 | 36 | 28 | 36 | 36 | 36";"null | Astacin-like metalloendopeptidase precursor (EC 3.4.-.-) (Oocyte astacin) (Ovastacin). | Alpha-2B adrenergic receptor (Alpha-2B adrenoceptor) (Alpha-2B adrenoreceptor) (Subtype C2). | null | null | Dual specificity protein phosphatase…	0.0481653	-0.0334345	0.0835876		10p_14894874_RP11-2K17_844	-0.107617	-0.0269466	0.00354347
G006166	G006166;RP11-363D14;"ENSG00000163121 | ENSG00000196843";"36 | 36";"LINCR protein. | AT rich interactive domain 5A isoform 1";"93082 | 10865";"Q96EH8_HUMAN | ARID5A";	-0.155824	-0.148599	-0.0657622		10p14_14905194_RP11-2K17_SUV39H2;DCLRE1C	-0.201897	0.0125811	0.0711363
G001839	G001839;RP11-363D14;"ENSG00000196843 | ENSG00000163121";"36 | 36";"AT rich interactive domain 5A isoform 1 | LINCR protein.";"10865 | 93082";"ARID5A | Q96EH8_HUMAN";	0.341627	-0.00183166	0.178097		10p_16949205_RP11-337F21_845	-0.207494	-0.0249158	0.0167087
G001465	G001465;RP11-542D13;"ENSG00000201806 | ENSG00000115073 | ENSG00000115085 | ENSG00000193968 | ENSG00000187998 | ENSG00000196912 | ENSG00000135940";"36 | 28 | 36 | 36 | 36 | 36 | 28";"null | Beta-centractin (Actin-related protein 1B) (ARP1B). | Tyrosine-protein kinase ZAP-70 (EC 2.7.1.112) (70 kDa zeta-associated protein) (Syk-related tyrosine kinase). | null | null | null | Cytochrome c oxidase po…	0.0449831	-0.0647821	0.0426015		10p_18537641_RP11-383B4_846	-0.0957325	0.0140612	-0.05581
G001471	G001471;RP11-547F10;"ENSG00000168658";"36";"null";"200403";"NP_659429.3";	0.0506139	-0.343891	-0.0912431		10p_20304497_RP11-337N19_847	-0.291601	-0.0058649	0.0325679
G002160	G002160;RP11-38C17;"ENSG00000135951 | ENSG00000185414 | ENSG00000158411 | ENSG00000144182 | ENSG00000185674 | ENSG00000170534";"36 | 36 | 36 | 36 | 36 | 36";"testis specific	-0.0281563	0.0377531	0.0968929		10p15_21562637_RP11-177H22_MLLT10	0.139133	0.0472226	-0.0604024
G001477	G001477;RP11-549H5;"ENSG00000144218";"36";"AF4/FMR2 family member 3 (LAF-4 protein) (Lymphoid nuclear protein related to AF4).";"3899";"AFF3_HUMAN";	-0.102147	0.108679	-0.0179713		10p12_21581311_RP11-177H22_MLLT10 1.	-0.421929	-0.0472546	0.0459095
G002757	G002757;RP11-30G7;"ENSG00000170500";"36";"null";"164832";"NP_940863.1";	-0.134492	0.187439	0.0794199		10p12_21719307_RP11-86F19_MLLT10 2.	-0.0643292	-0.0363988	-0.0253262
G001011	G001011;RP11-299H21;"ENSG00000163162";"36";"ring finger protein 149";"284996";"RNF149";	-0.241069	-0.246565	-0.188022		10p_22094643_RP11-108B14_848	-0.0661447	-0.0176468	0.0535368
G003347	G003347;RP11-353P23;"ENSG00000115590 | ENSG00000170452 | ENSG00000071054";"36 | 36 | 36";"Interleukin-1 receptor type II precursor (IL-1R-2) (IL-1R-beta) (Antigen CD121b) (Antigen CDw121b). | mitogen-activated protein kinase kinase kinase kinase 4 (MAP4K4)	-0.146419	-0.167167	0.0640596		10p11.23_22250539_RP11-573G6_BMI-1;SPAG6	-0.271718	0.100454	0.0137615
G001298	G001298;RP11-451C2;"ENSG00000198884 | ENSG00000115590";"36 | 36";"AHPA9419. | Interleukin-1 receptor type II precursor (IL-1R-2) (IL-1R-beta) (Antigen CD121b) (Antigen CDw121b).";"null | 7850";"Q6UXP0_HUMAN | IL1R2";	-0.295739	-0.252004	-0.235009		10p_22250539_Rp11-573G6_BMI-1;SPAG6;BUP	0.101726	-0.0281051	-0.00654824
G003311	G003311;RP11-4B12;"ENSG00000115598 | ENSG00000115594 | ENSG00000198884";"36 | 36 | 36";"Interleukin-1 receptor-like 2 precursor (IL-1Rrp2) (Interleukin-1 receptor-related protein 2) (IL1R-rp2). | Interleukin-1 receptor type I precursor (IL-1R-1) (IL-1RT1) (IL-1R- alpha) (p80) (Antigen CD121a). | AHPA9419.";"8808 | 3554 | null";"IL1RL2 | IL1R1 | Q6UXP0_HUMAN";	-0.38887	-0.277846	-0.369924		10p13_22335288_Rp11-425B8_BMI-1	0.0173961	0.0384837	0.00136224
G002343	G002343;RP11-373G23;"ENSG00000170417 | ENSG00000197200 | ENSG00000135953";"36 | 36 | 36";"null | null | null";"130827 | null | 84804";"NP_653233.2 | null | NP_116107.2";	-0.0514411	-0.122613	-0.0905682		10p15_22335288_RP11-388I6_BMI-1	-0.620723	-0.0836608	0.0567152
G001301	G001301;RP11-451G1;;;;;;	-0.0975935	-0.119903	-0.181006		10p_23892050_RP11-162E8_849	-0.155859	0.00061306	0.0122
G001106	G001106;RP11-350B7;"ENSG00000135972";"36";"28S ribosomal protein S9	0.00835124	0.0754038	0.0374945		10p_25665048_RP11-307B23_850	-0.1203	0.0485577	0.104254
G004219	G004219;RP11-363N21;"ENSG00000071051";"28";"Cytoplasmic protein NCK2 (NCK adaptor protein 2) (SH2/SH3 adaptor protein NCK-beta) (Nck-2).";"8440";"NCK2";	-0.045235	0.288451	0.163124		10p_26492670_RP11-128B16_851	-0.158445	-0.0574328	-0.0277422
G001431	G001431;RP11-526D2;"ENSG00000179093 | ENSG00000071051";"28 | 28";"null | Cytoplasmic protein NCK2 (NCK adaptor protein 2) (SH2/SH3 adaptor protein NCK-beta) (Nck-2).";"null | 8440";"null | NCK2";	-0.0435373	-0.154589	-0.0650953		10p_28725404_RP11-478H13_852	-0.134175	0.00640598	0.0406812
G001420	G001420;RP11-519H15;"ENSG00000144057";"36";"beta-galactoside alpha-2	0.118727	0.285876	0.253601		10p_30621060_RP11-14C22_853	-0.152971	-1.65255	-0.011924
G001286	G001286;RP11-443K8;;;;;;	-0.0483816	-0.141894	0.000628735		10p_32882120_RP11-479G22_854	-0.279741	-0.000596018	0.0107766
G006205	G006205;RP11-20F20;"ENSG00000176120 | ENSG00000169756";"36 | 36";"MGC10701 protein. | PINCH protein (Particularly interesting new Cys-His protein) (LIM and senescent cell antigen-like domains 1).";"null | 3987";"Q9BSY8_HUMAN | LIMS1";	-0.00868046	0.014177	-0.000909798		10p_36680147_RP11-254A5_856	0.00306143	0.028098	0.0195412
G004209	G004209;RP11-348G16;"ENSG00000163006 | ENSG00000169756 | ENSG00000153201";"36 | 36 | 36";"null | PINCH protein (Particularly interesting new Cys-His protein) (LIM and senescent cell antigen-like domains 1). | Ran-binding protein 2 (RanBP2) (Nuclear pore complex protein Nup358) (Nucleoporin Nup358) (358 kDa nucleoporin) (P270).";"165055 | 3987 | 5903";"NP_659415.1 | LIMS1 | RANBP2";	-0.0771804	-0.126591	-0.0848534		10q11.2_42786215_RP11-351D16_RET	0.22518	-0.0187334	-0.0461349
G002232	G002232;RP11-566O4;;;;;;	0.277151	0.177816	0.108008		10q_44957702_RP11-432I13_858	-0.0194547	-0.0223436	0.029746
G001439	G001439;RP11-528G9;"ENSG00000175701 | ENSG00000144063 | ENSG00000144061 | ENSG00000185865";"36 | 36 | 36 | 36";"null | BENE protein. | Nephrocystin-1 (Juvenile nephronophthisis 1 protein). | null";"205251 | 7851 | 4867 | null";"NP_777585.1 | BENE_HUMAN | NPHP1 | null";	0.103544	-0.222895	0.058159		10q_47218929_RP11-292F22_859	0.158257	-0.00732066	-0.103691
G004253	G004253;RP11-404O21;"ENSG00000184538 | ENSG00000169679 | ENSG00000197000";"36 | 28 | 36";"RAN-binding protein 2-like 1 isoform 2 | Mitotic checkpoint serine/threonine-protein kinase BUB1 (EC 2.7.1.37) (hBUB1) (BUB1A). | null";"84220 | 699 | null";"NP_115636.1 | BUB1 | null";	-0.243986	-0.363855	-0.267774		10q_48155956_RP11-13E1_860	0.194908	-0.0931753	-0.00696513
G001274	G001274;RP11-438K19;"ENSG00000153094 | ENSG00000153093";"28 | 36";"Bcl-2-like protein 11 (Bcl2 interacting mediator of cell death). | acyl-Coenzyme A oxidase-like";"10018 | 55289";"BCL2L11 | ACOXL";	0.113394	0.427385	0.182441		10q21.1_48308215_RP11-542E6_MAPK8 1.	0.104949	0.0358927	0.00862361
G004082	G004082;RP11-217P16;"ENSG00000153107 | ENSG00000153208 | ENSG00000189581";"36 | 36 | 36";"Anaphase promoting complex subunit 1 (APC1) (Cyclosome subunit 1) (Protein Tsg24) (Mitotic checkpoint regulator). | Proto-oncogene tyrosine-protein kinase MER precursor (EC 2.7.1.112) (C-mer) (Receptor tyrosine kinase MerTK). | null";"64682 | 10461 | null";"ANAPC1 | MERTK | null";	-0.33179	0.1127	0.0527844		10q21.1_48418918_RP11-541M12_MAPK8 2.	0.138015	-0.0242348	-0.0328284
G002333	G002333;RP11-368A17;"ENSG00000144130 | ENSG00000169607 | ENSG00000144136";"36 | 36 | 36";"null | null | solute carrier family 20 (phosphate transporter)	-0.0893843	-0.0783988	0.116318		10q_51313505_RP11-532F4_861	0.0610754	-0.0492876	0.0444506
G003425	G003425;RP11-285D1;"ENSG00000115008 | ENSG00000169607";"28 | 36";"Interleukin-1 alpha precursor (IL-1 alpha) (Hematopoietin-1). | null";"3552 | 150468";"IL1A | NP_689728.2";	-0.0539604	-0.18129	-0.106077		10q_53089502_RP11-556E13_862	-0.014426	-0.057372	0.0399555
G003943	G003943;RP11-67L14;"ENSG00000115008 | ENSG00000125571 | ENSG00000125538 | ENSG00000163098";"28 | 36 | 28 | 36";"Interleukin-1 alpha precursor (IL-1 alpha) (Hematopoietin-1). | Interleukin 1 family member 7 precursor (IL-1F7) (Interleukin-1 zeta) (IL-1 zeta) (FIL1 zeta) (Interleukin-1 homolog 4) (IL-1H4) (Interleukin-1-related protein) (IL-1RP1) (IL-1X protein). | Interleukin-1 beta precursor (IL-…	0.179241	0.107929	-0.0508919		10q_54742170_RP11-313B15_863	0.407711	-0.0236839	0.0665351
G004195	G004195;RP11-339F22;"ENSG00000136696 | ENSG00000136688 | ENSG00000136694 | ENSG00000136697 | ENSG00000201805 | ENSG00000192375 | ENSG00000136689 | ENSG00000136695";"36 | 36 | 28 | 36 | 36 | 36 | 36 | 36";"Interleukin 1 family member 8 (IL-1F8) (Interleukin-1 eta) (IL-1 eta) (FIL1 eta) (Interleukin-1 homolog 2) (IL-1H2). | Interleukin 1 family member 9 (IL-1F9) (Interleukin-1 homolog 1) (IL- 1H1) …	0.16144	0.355577	0.21609		10q_56712811_RP11-183D3_864	-0.004293	-0.0601839	0.0653429
G003934	G003934;RP11-65I12;"ENSG00000125618 | ENSG00000189223 | ENSG00000125637";"28 | 36 | 36";"Paired box protein Pax-8. | null | PSD4 protein.";"7849 | null | 23550";"PAX8 | Q7Z3M5_HUMAN | Q8IYP4_HUMAN";	-0.0813738	-0.163899	-0.0626423		10q_59220680_RP11-79I23_865	-0.111888	-0.0521317	0.0207773
G003714	G003714;RP11-141B14;"ENSG00000115091 | ENSG00000192262";"28 | 36";"Actin-like protein 3 (Actin-related protein 3). | null";"10096 | null";"ACTR3 | null";	-0.0402927	-0.245274	0.0412567		10q_61028839_RP11-166B18_866	0.0193379	-0.0764347	0.0379397
G001390	G001390;RP11-504G11;"ENSG00000175497";"36";"Inactive dipeptidyl peptidase 10 (Dipeptidyl peptidase X) (Dipeptidyl peptidase-like protein 2) (DPL2) (Dipeptidyl peptidase IV-related protein 3) (DPRP-3).";"57628";"DPP10";	-0.0360254	-0.0389282	-0.138584		10q21.1_61223407_RP11-131N11_CDC2	0.00957752	-0.0464724	0.0651994
[truncated: 6,616 more rows]
